# Supplementary material for: A conditionally replication-defective cytomegalovirus vaccine elicits potent and diverse functional monoclonal antibodies in a phase I clinical trial
Source: NPJ Vaccines. 2021 Jun 2;6:79. doi: 10.1038/s41541-021-00342-3 (PMC8172929; doi:10.1038/s41541-021-00342-3)
Supplement: Supplementary file 2 — Supplementary Data [file 41541_2021_342_MOESM2_ESM.xlsx]

## Sheet: Fig 1b
In ARPE-19 cells
Month	300105	300103	300089	300209	300227	300226
0	33	1	1	1	1	1
1	172	664	918	1213	1676	698
2	142	1300	883	1556	1258	1919
6	34	386	338	193	275	933
7	695	15474	2844	7260	8693	16726
12	415	3694	634	2787	2601	4236
In MRC-5 cells
Month	300105	300103	300089	300209	300227	300226
0	35	1	1	1	1	1
1	44	463	121	328	46	770
2		1065	396	216	328	1156
6		229	79	37	93	356
7	425	8044	2552	3224	3311	11713
12	145	3215	163	757	611	578

## Sheet: Fig 2
All individual data points of Figure 2 are listed in Supplementary Table 3

## Sheet: Fig 3
Fig 3b					Fig 3c					Fig 3d					Fig 3e							Fig 3f					Fig 3g					Fig 3h							Fig 3i
Time (s)	10P3 (nM)	10F7 (nM)	control IgG (nM)		Time (s)	354 (nM)	695 (nM)	control IgG (nM)		Time (s)	27 (nM)	583 (nM)	control IgG (nM)		Time (s)	315 (nM)	735 (nM)	702 (nM)	605 (nM)	control IgG (nM)		Time (s)	765 (nM)	298 (nM)	control IgG (nM)		Time (s)	250 (nM)	305 (nM)	control IgG (nM)		Time (s)	685 (nM)	714 (nM)	625 (nM)	6 (nM)	control IgG (nM)		mAb	experiment-1	experiment-2	experiment-3
0	0	0.123133	0.246266		0	-0.07745	-0.08278	-0.05347		0	-0.06901	-0.05923	-0.05347		0	-0.05411	-0.03699	-0.0517	-0.05452	-0.05347		0	-0.07661	-0.05824	-0.05347		0	-0.06385	-0.06178	-0.05347		0	-0.06247	-0.05284	-0.06264	-0.06241	-0.05347		IgG	100	100	100
0.2	0	0.124907	0.249813		0.2	-0.07669	-0.08241	-0.05258		0.2	-0.068	-0.05825	-0.05258		0.2	-0.05161	-0.0347	-0.04979	-0.05345	-0.05258		0.2	-0.07627	-0.05794	-0.05258		0.2	-0.06343	-0.06129	-0.05258		0.2	-0.06049	-0.0507	-0.06193	-0.06006	-0.05258		695	4.46893	6.06506	7.76258
0.41	0	0.122863	0.245726		0.4	-0.07597	-0.08203	-0.05155		0.4	-0.06709	-0.0566	-0.05155		0.4	-0.04859	-0.03184	-0.04721	-0.05182	-0.05155		0.4	-0.07534	-0.05736	-0.05155		0.4	-0.06323	-0.0608	-0.05155		0.4	-0.05829	-0.04857	-0.06116	-0.05757	-0.05155		354	18.5244	21.3055	25.638
0.6	0	0.124691	0.249383		0.6	-0.07532	-0.08147	-0.05013		0.6	-0.06603	-0.05497	-0.05013		0.6	-0.0449	-0.02801	-0.04408	-0.0498	-0.05013		0.6	-0.07464	-0.05699	-0.05013		0.6	-0.06313	-0.0604	-0.05013		0.6	-0.05575	-0.04588	-0.06022	-0.05445	-0.05013		27	48.18	47.5269	45.703
0.8	0	0.124771	0.249541		0.8	-0.07452	-0.08135	-0.04847		0.8	-0.0648	-0.05276	-0.04847		0.8	-0.04086	-0.02388	-0.0407	-0.04801	-0.04847		0.8	-0.07381	-0.05671	-0.04847		0.8	-0.06317	-0.0596	-0.04847		0.8	-0.0529	-0.04287	-0.0592	-0.05089	-0.04847		583	80.7393	80.0466	80.8785
1	0	0.158883	0.317766		1	-0.07375	-0.0814	-0.04647		1	-0.06362	-0.05042	-0.04647		1	-0.03602	-0.01976	-0.03668	-0.04504	-0.04647		1	-0.07318	-0.05573	-0.04647		1	-0.06314	-0.05849	-0.04647		1	-0.04919	-0.03932	-0.05742	-0.04669	-0.04647		735	133.028	131.254	128.907
1.2	0	0.148113	0.296226		1.2	-0.07286	-0.08168	-0.0442		1.2	-0.06271	-0.04843	-0.0442		1.2	-0.03093	-0.0143	-0.03219	-0.04142	-0.0442		1.2	-0.07224	-0.05536	-0.0442		1.2	-0.06297	-0.05732	-0.0442		1.2	-0.04551	-0.03522	-0.05533	-0.04268	-0.0442		315	145.261	140.404	128.414
1.41	0	0.142734	0.285468		1.4	-0.07218	-0.08153	-0.04161		1.4	-0.0617	-0.04587	-0.04161		1.4	-0.02517	-0.00866	-0.02769	-0.03717	-0.04161		1.4	-0.07161	-0.05456	-0.04161		1.4	-0.06241	-0.05625	-0.04161		1.4	-0.04171	-0.03133	-0.05273	-0.03855	-0.04161		702	106.678	106.285	109.762
1.61	0	0.134433	0.268866		1.6	-0.07151	-0.08118	-0.03883		1.6	-0.06057	-0.04312	-0.03883		1.6	-0.01985	-0.00315	-0.02328	-0.03316	-0.03883		1.6	-0.07097	-0.05398	-0.03883		1.6	-0.06244	-0.05495	-0.03883		1.6	-0.03828	-0.02703	-0.05017	-0.03394	-0.03883		605	111.466	108.54	106.571
1.81	0	0.13202	0.264039		1.8	-0.07086	-0.08104	-0.03602		1.8	-0.05974	-0.04044	-0.03602		1.8	-0.01452	0.002731	-0.01819	-0.02859	-0.03602		1.8	-0.07043	-0.05351	-0.03602		1.8	-0.06189	-0.05328	-0.03602		1.8	-0.03454	-0.02275	-0.04695	-0.02957	-0.03602		765	17.1034	21.8066	28.7991
2.01	0	0.10079	0.20158		2	-0.07032	-0.0809	-0.033		2	-0.05883	-0.03806	-0.033		2	-0.00911	0.008575	-0.01341	-0.02373	-0.033		2	-0.07011	-0.0527	-0.033		2	-0.06163	-0.05137	-0.033		2	-0.03111	-0.01818	-0.04391	-0.02527	-0.033		298	24.9292	26.1178	27.6258
2.22	0	0.104132	0.208263		2.2	-0.06999	-0.08123	-0.0302		2.2	-0.05854	-0.0355	-0.0302		2.2	-0.00423	0.014749	-0.00855	-0.01903	-0.0302		2.2	-0.06964	-0.05191	-0.0302		2.2	-0.06115	-0.04935	-0.0302		2.2	-0.02751	-0.01367	-0.04081	-0.02109	-0.0302		250	17.3712	19.0591	21.1467
2.42	0	0.0988375	0.197675		2.4	-0.06968	-0.08076	-0.02759		2.4	-0.05757	-0.03321	-0.02759		2.4	0.000842	0.020702	-0.00395	-0.01467	-0.02759		2.4	-0.06961	-0.0517	-0.02759		2.4	-0.06084	-0.04697	-0.02759		2.4	-0.02475	-0.00892	-0.03758	-0.01707	-0.02759		305	71.5337	71.6748	71.0216
2.61	0	0.102857	0.205714		2.6	-0.06921	-0.08109	-0.02485		2.6	-0.0566	-0.03107	-0.02485		2.6	0.006541	0.025944	0.000591	-0.01007	-0.02485		2.6	-0.06897	-0.05106	-0.02485		2.6	-0.06102	-0.0453	-0.02485		2.6	-0.02181	-0.00479	-0.03463	-0.01307	-0.02485		714	108.902	110.372	111.615
2.82	0	0.102166	0.204331		2.8	-0.06853	-0.08095	-0.02183		2.8	-0.05604	-0.02878	-0.02183		2.8	0.011816	0.032109	0.00501	-0.00578	-0.02183		2.8	-0.06873	-0.05094	-0.02183		2.8	-0.06085	-0.04384	-0.02183		2.8	-0.01934	-0.00021	-0.03126	-0.00891	-0.02183		6	113.062	112.169	111.279
3.02	0.054644	0.090831	0.127018		3	-0.06828	-0.08092	-0.01916		3	-0.05494	-0.0267	-0.01916		3	0.016827	0.037455	0.009453	-0.00143	-0.01916		3	-0.06895	-0.05014	-0.01916		3	-0.06141	-0.04139	-0.01916		3	-0.01663	0.004166	-0.02851	-0.00453	-0.01916		685	104.608	104.696	103.828
3.23	0.04448	0.081366	0.118252		3.2	-0.06783	-0.08065	-0.01625		3.2	-0.05398	-0.02458	-0.01625		3.2	0.022283	0.042927	0.013248	0.002947	-0.01625		3.2	-0.06849	-0.04977	-0.01625		3.2	-0.06142	-0.03954	-0.01625		3.2	-0.0134	0.008148	-0.02594	-0.00064	-0.01625		625	100.376	99.581	99.688
3.43	0.057023	0.087148	0.117273		3.4	-0.06818	-0.08026	-0.01359		3.4	-0.05308	-0.02278	-0.01359		3.4	0.027624	0.048992	0.017281	0.007082	-0.01359		3.4	-0.06846	-0.04987	-0.01359		3.4	-0.06134	-0.03716	-0.01359		3.4	-0.01069	0.012627	-0.02325	0.00298	-0.01359
3.63	0.051236	0.083986	0.116736		3.6	-0.06761	-0.08018	-0.01092		3.6	-0.0521	-0.02018	-0.01092		3.6	0.032325	0.054828	0.021348	0.01126	-0.01092		3.6	-0.06784	-0.04935	-0.01092		3.6	-0.06105	-0.0357	-0.01092		3.6	-0.00763	0.016885	-0.02015	0.00659	-0.01092
3.82	0.052525	0.082758	0.112991		3.8	-0.06696	-0.0802	-0.00831		3.8	-0.05133	-0.01712	-0.00831		3.8	0.037766	0.060254	0.025763	0.015535	-0.00831		3.8	-0.06759	-0.04877	-0.00831		3.8	-0.06067	-0.03371	-0.00831		3.8	-0.00504	0.021037	-0.01796	0.010319	-0.00831
4.02	0.146866	0.129475	0.112085		4	-0.06701	-0.0797	-0.00567		4	-0.05049	-0.01502	-0.00567		4	0.042674	0.066334	0.03047	0.019826	-0.00567		4	-0.06728	-0.0482	-0.00567		4	-0.06039	-0.03186	-0.00567		4	-0.00208	0.025351	-0.01537	0.014181	-0.00567
4.23	0.122541	0.115213	0.107886		4.2	-0.06636	-0.07973	-0.00306		4.2	-0.04968	-0.01279	-0.00306		4.2	0.047589	0.072579	0.034927	0.024433	-0.00306		4.2	-0.06686	-0.04821	-0.00306		4.2	-0.06016	-0.03047	-0.00306		4.2	0.001161	0.030001	-0.01284	0.017595	-0.00306
4.42	0.115009	0.112629	0.110249		4.4	-0.06613	-0.0799	-0.00056		4.4	-0.0489	-0.00978	-0.00056		4.4	0.052777	0.078393	0.03921	0.028427	-0.00056		4.4	-0.06595	-0.0474	-0.00056		4.4	-0.06029	-0.02919	-0.00056		4.4	0.004434	0.033934	-0.01094	0.021014	-0.00056
4.64	0.101882	0.107534	0.113185		4.6	-0.06596	-0.07996	0.001923		4.6	-0.04817	-0.00726	0.001923		4.6	0.058101	0.084674	0.043386	0.032345	0.001923		4.6	-0.06544	-0.04743	0.001923		4.6	-0.06048	-0.02778	0.001923		4.6	0.008104	0.0382	-0.00877	0.025217	0.001923
4.83	0.090628	0.100435	0.110243		4.8	-0.06577	-0.08033	0.004285		4.8	-0.04712	-0.00413	0.004285		4.8	0.063285	0.09105	0.047729	0.036244	0.004285		4.8	-0.06559	-0.04748	0.004285		4.8	-0.06022	-0.02606	0.004285		4.8	0.011515	0.042435	-0.00641	0.029102	0.004285
5.03	0.052216	0.082391	0.112566		5	-0.06595	-0.08061	0.006745		5	-0.04634	-0.00198	0.006745		5	0.069009	0.096614	0.052067	0.040946	0.006745		5	-0.06535	-0.04691	0.006745		5	-0.06003	-0.02501	0.006745		5	0.015123	0.046822	-0.00353	0.032893	0.006745
5.23	0.052283	0.085329	0.118375		5.2	-0.06555	-0.08088	0.009213		5.2	-0.04562	0.000269	0.009213		5.2	0.07448	0.102407	0.056428	0.045481	0.009213		5.2	-0.06467	-0.04702	0.009213		5.2	-0.06002	-0.02393	0.009213		5.2	0.017939	0.050939	-0.00091	0.036502	0.009213
5.43	0.052383	0.087621	0.122859		5.4	-0.06564	-0.08046	0.011778		5.4	-0.04465	0.003149	0.011778		5.4	0.079854	0.107288	0.060377	0.049648	0.011778		5.4	-0.06458	-0.04687	0.011778		5.4	-0.06006	-0.02311	0.011778		5.4	0.020919	0.054511	0.002108	0.040462	0.011778
5.63	0.055813	0.087896	0.119979		5.6	-0.06525	-0.0804	0.014298		5.6	-0.04383	0.005711	0.014298		5.6	0.084812	0.111969	0.064383	0.053829	0.014298		5.6	-0.06407	-0.04661	0.014298		5.6	-0.06037	-0.02151	0.014298		5.6	0.023942	0.058389	0.005043	0.044724	0.014298
5.84	0.061115	0.091574	0.122033		5.8	-0.06491	-0.08032	0.016721		5.8	-0.04312	0.007907	0.016721		5.8	0.090057	0.117238	0.068812	0.058571	0.016721		5.8	-0.06347	-0.04657	0.016721		5.8	-0.05986	-0.01992	0.016721		5.8	0.026786	0.062682	0.007845	0.048438	0.016721
6.04	-0.01373	0.0571045	0.127939		6	-0.06477	-0.08029	0.019243		6	-0.04211	0.009749	0.019243		6	0.095926	0.122703	0.073039	0.062895	0.019243		6	-0.06267	-0.04602	0.019243		6	-0.05989	-0.01861	0.019243		6	0.029273	0.066722	0.010578	0.052147	0.019243
6.23	-0.02351	0.053773	0.131056		6.2	-0.0644	-0.08027	0.021616		6.2	-0.04128	0.012178	0.021616		6.2	0.101291	0.128052	0.077337	0.067071	0.021616		6.2	-0.06234	-0.04579	0.021616		6.2	-0.0597	-0.01703	0.021616		6.2	0.031716	0.070438	0.013204	0.05602	0.021616
6.44	-0.02644	0.0516025	0.129645		6.4	-0.06375	-0.07992	0.024198		6.4	-0.03992	0.013785	0.024198		6.4	0.10688	0.132736	0.081564	0.071434	0.024198		6.4	-0.06161	-0.04532	0.024198		6.4	-0.06021	-0.01564	0.024198		6.4	0.033625	0.074824	0.015936	0.059697	0.024198
6.63	-0.03578	0.049815	0.13541		6.6	-0.06311	-0.0801	0.026653		6.6	-0.03899	0.016168	0.026653		6.6	0.112478	0.138079	0.085741	0.075283	0.026653		6.6	-0.06092	-0.04477	0.026653		6.6	-0.05987	-0.0141	0.026653		6.6	0.036771	0.07825	0.018682	0.063224	0.026653
6.85	-0.03466	0.0503485	0.135357		6.8	-0.06229	-0.07993	0.029402		6.8	-0.03818	0.01885	0.029402		6.8	0.117688	0.143193	0.089781	0.079114	0.029402		6.8	-0.0608	-0.04433	0.029402		6.8	-0.05974	-0.01215	0.029402		6.8	0.039153	0.082049	0.021097	0.067325	0.029402
7.04	-0.0398	0.048741	0.137282		7	-0.06146	-0.08007	0.031853		7	-0.03704	0.021049	0.031853		7	0.122853	0.148313	0.094188	0.083645	0.031853		7	-0.06046	-0.04378	0.031853		7	-0.05973	-0.01045	0.031853		7	0.041964	0.086352	0.023448	0.07082	0.031853
7.22	-0.04668	0.0460505	0.138781		7.2	-0.06092	-0.08005	0.034619		7.2	-0.0367	0.023352	0.034619		7.2	0.128155	0.153129	0.097958	0.087772	0.034619		7.2	-0.05994	-0.04376	0.034619		7.2	-0.0591	-0.00889	0.034619		7.2	0.044857	0.090082	0.026014	0.073929	0.034619
7.44	-0.04755	0.048447	0.144444		7.4	-0.06062	-0.08027	0.037045		7.4	-0.03575	0.025756	0.037045		7.4	0.133417	0.157792	0.102104	0.091874	0.037045		7.4	-0.05985	-0.04302	0.037045		7.4	-0.05909	-0.00702	0.037045		7.4	0.047581	0.094478	0.028351	0.077313	0.037045
7.65	-0.04859	0.051037	0.150664		7.6	-0.05989	-0.08036	0.039816		7.6	-0.03487	0.028579	0.039816		7.6	0.138896	0.163048	0.106531	0.096282	0.039816		7.6	-0.05919	-0.04259	0.039816		7.6	-0.05889	-0.00551	0.039816		7.6	0.050735	0.098451	0.031122	0.080601	0.039816
7.85	-0.05092	0.049126	0.149172		7.8	-0.05944	-0.08046	0.042555		7.8	-0.03392	0.031269	0.042555		7.8	0.144121	0.168341	0.110258	0.100462	0.042555		7.8	-0.05895	-0.04295	0.042555		7.8	-0.05864	-0.00321	0.042555		7.8	0.053419	0.102438	0.033198	0.08367	0.042555
8.04	-0.04968	0.052078	0.153836		8	-0.05914	-0.08059	0.045184		8	-0.03303	0.033337	0.045184		8	0.148904	0.173449	0.114192	0.104719	0.045184		8	-0.05818	-0.04237	0.045184		8	-0.05828	-0.00104	0.045184		8	0.056594	0.106395	0.036102	0.08678	0.045184
8.24	-0.04784	0.0545605	0.156961		8.2	-0.05845	-0.08124	0.04779		8.2	-0.0323	0.035729	0.04779		8.2	0.153415	0.179282	0.1182	0.109043	0.04779		8.2	-0.05726	-0.04255	0.04779		8.2	-0.05798	0.001014	0.04779		8.2	0.059356	0.111071	0.038791	0.090441	0.04779
8.43	-0.04981	0.057506	0.164822		8.4	-0.05827	-0.08151	0.050369		8.4	-0.03116	0.03824	0.050369		8.4	0.158308	0.184086	0.121491	0.11237	0.050369		8.4	-0.05678	-0.04166	0.050369		8.4	-0.05721	0.00308	0.050369		8.4	0.062735	0.115415	0.040858	0.094399	0.050369
8.63	-0.04645	0.059692	0.165834		8.6	-0.05805	-0.08152	0.052871		8.6	-0.03035	0.040698	0.052871		8.6	0.163141	0.189987	0.125333	0.11596	0.052871		8.6	-0.05646	-0.04153	0.052871		8.6	-0.05675	0.005128	0.052871		8.6	0.065784	0.119664	0.043668	0.098551	0.052871
8.85	-0.04674	0.061392	0.169524		8.8	-0.05783	-0.08149	0.055322		8.8	-0.0293	0.043013	0.055322		8.8	0.167951	0.195786	0.129439	0.120015	0.055322		8.8	-0.05695	-0.04157	0.055322		8.8	-0.05609	0.006996	0.055322		8.8	0.068089	0.123803	0.046024	0.101817	0.055322
9.04	-0.04547	0.064446	0.174362		9	-0.05783	-0.08222	0.057877		9	-0.02875	0.04492	0.057877		9	0.172656	0.200265	0.133658	0.123807	0.057877		9	-0.05626	-0.04115	0.057877		9	-0.05632	0.008466	0.057877		9	0.070865	0.127924	0.048894	0.10555	0.057877
9.22	-0.04206	0.0661095	0.174279		9.2	-0.05773	-0.08256	0.060377		9.2	-0.02774	0.047061	0.060377		9.2	0.177514	0.204891	0.137469	0.127648	0.060377		9.2	-0.05565	-0.04064	0.060377		9.2	-0.05628	0.010444	0.060377		9.2	0.073945	0.131693	0.051265	0.109253	0.060377
9.43	-0.04149	0.0686325	0.178755		9.4	-0.05819	-0.08227	0.062889		9.4	-0.0268	0.049154	0.062889		9.4	0.1821	0.209732	0.141105	0.131285	0.062889		9.4	-0.05554	-0.04038	0.062889		9.4	-0.05633	0.012326	0.062889		9.4	0.076629	0.135554	0.054081	0.113124	0.062889
9.65	-0.04168	0.070278	0.182236		9.6	-0.05796	-0.0824	0.065518		9.6	-0.02585	0.051388	0.065518		9.6	0.18694	0.214399	0.144502	0.135264	0.065518		9.6	-0.05474	-0.03982	0.065518		9.6	-0.05571	0.014315	0.065518		9.6	0.079701	0.139361	0.05691	0.116825	0.065518
9.85	-0.03981	0.072543	0.184896		9.8	-0.05801	-0.08219	0.067899		9.8	-0.02481	0.053044	0.067899		9.8	0.191905	0.219594	0.147906	0.139074	0.067899		9.8	-0.05435	-0.03956	0.067899		9.8	-0.05523	0.015982	0.067899		9.8	0.081467	0.143397	0.059034	0.120649	0.067899
10.04	-0.04198	0.0740055	0.189991		10	-0.0579	-0.08225	0.070332		10	-0.02373	0.055387	0.070332		10	0.197413	0.224709	0.151841	0.142965	0.070332		10	-0.05378	-0.03892	0.070332		10	-0.05518	0.017371	0.070332		10	0.08399	0.146881	0.062059	0.124311	0.070332
10.23	-0.03423	0.0770975	0.188425		10.2	-0.05753	-0.08229	0.072783		10.2	-0.0226	0.057375	0.072783		10.2	0.202131	0.229482	0.155134	0.146989	0.072783		10.2	-0.0539	-0.03814	0.072783		10.2	-0.05534	0.019038	0.072783		10.2	0.086544	0.150409	0.064065	0.127558	0.072783
10.43	-0.03203	0.0816035	0.195237		10.4	-0.05734	-0.08275	0.074979		10.4	-0.02173	0.059355	0.074979		10.4	0.207383	0.234582	0.159056	0.150944	0.074979		10.4	-0.05316	-0.03713	0.074979		10.4	-0.05545	0.020314	0.074979		10.4	0.089475	0.154637	0.066813	0.131087	0.074979
10.63	-0.03646	0.0832935	0.203047		10.6	-0.05715	-0.08298	0.077218		10.6	-0.02138	0.061804	0.077218		10.6	0.212296	0.239938	0.162893	0.15456	0.077218		10.6	-0.05308	-0.03713	0.077218		10.6	-0.05479	0.021703	0.077218		10.6	0.092521	0.158258	0.069351	0.134381	0.077218
10.84	-0.02816	0.0867175	0.201595		10.8	-0.05684	-0.08307	0.079642		10.8	-0.02074	0.063971	0.079642		10.8	0.21686	0.244514	0.166881	0.15858	0.079642		10.8	-0.05307	-0.03658	0.079642		10.8	-0.05491	0.022879	0.079642		10.8	0.095078	0.162238	0.071564	0.138138	0.079642
11.03	-0.02623	0.0906485	0.207527		11	-0.05645	-0.08355	0.08206		11	-0.02013	0.065678	0.08206		11	0.221545	0.249543	0.170965	0.16267	0.08206		11	-0.05283	-0.03644	0.08206		11	-0.05493	0.024037	0.08206		11	0.098011	0.166215	0.073823	0.141422	0.08206
11.23	-0.02587	0.0915325	0.208935		11.2	-0.05581	-0.08376	0.084577		11.2	-0.01954	0.068242	0.084577		11.2	0.226653	0.254372	0.174682	0.166695	0.084577		11.2	-0.05262	-0.03631	0.084577		11.2	-0.05485	0.025341	0.084577		11.2	0.100331	0.169716	0.076149	0.144381	0.084577
11.45	-0.02774	0.09444	0.21662		11.4	-0.05576	-0.08415	0.087116		11.4	-0.01865	0.070664	0.087116		11.4	0.231809	0.259245	0.178845	0.170504	0.087116		11.4	-0.05213	-0.03566	0.087116		11.4	-0.05511	0.026944	0.087116		11.4	0.103153	0.173433	0.078948	0.147731	0.087116
11.63	-0.02186	0.0976595	0.217179		11.6	-0.05526	-0.08435	0.089779		11.6	-0.01818	0.072993	0.089779		11.6	0.236957	0.264766	0.182639	0.174798	0.089779		11.6	-0.05143	-0.0357	0.089779		11.6	-0.0549	0.027553	0.089779		11.6	0.10575	0.176931	0.082009	0.150823	0.089779
11.84	-0.02289	0.100726	0.224343		11.8	-0.05422	-0.08436	0.092372		11.8	-0.0175	0.075358	0.092372		11.8	0.241175	0.269792	0.186525	0.178579	0.092372		11.8	-0.05113	-0.03575	0.092372		11.8	-0.05459	0.029006	0.092372		11.8	0.107885	0.180961	0.084693	0.154385	0.092372
12.04	-0.01214	0.106505	0.225149		12	-0.05343	-0.08443	0.094801		12	-0.01715	0.077509	0.094801		12	0.245576	0.273861	0.190392	0.182402	0.094801		12	-0.05012	-0.03527	0.094801		12	-0.05391	0.03068	0.094801		12	0.110565	0.184965	0.08732	0.158136	0.094801
12.23	-0.01355	0.108997	0.231544		12.2	-0.0532	-0.08475	0.097323		12.2	-0.01638	0.079713	0.097323		12.2	0.250417	0.279076	0.19483	0.185811	0.097323		12.2	-0.04974	-0.03514	0.097323		12.2	-0.05393	0.031809	0.097323		12.2	0.112242	0.18938	0.08981	0.162168	0.097323
12.45	-0.0126	0.109452	0.231504		12.4	-0.05281	-0.08461	0.099797		12.4	-0.01525	0.081899	0.099797		12.4	0.255224	0.283551	0.198887	0.189254	0.099797		12.4	-0.04926	-0.03473	0.099797		12.4	-0.05384	0.033599	0.099797		12.4	0.114974	0.192999	0.092318	0.165735	0.099797
12.64	-0.00933	0.113493	0.236317		12.6	-0.05255	-0.08458	0.102363		12.6	-0.01471	0.084532	0.102363		12.6	0.259924	0.288846	0.202863	0.192917	0.102363		12.6	-0.04904	-0.03431	0.102363		12.6	-0.05374	0.034989	0.102363		12.6	0.117381	0.196806	0.095196	0.169187	0.102363
12.84	-0.00982	0.114528	0.238875		12.8	-0.05224	-0.08456	0.104848		12.8	-0.01383	0.086983	0.104848		12.8	0.264329	0.293461	0.206884	0.196673	0.104848		12.8	-0.04901	-0.03406	0.104848		12.8	-0.05361	0.03663	0.104848		12.8	0.119408	0.200868	0.097598	0.171928	0.104848
13.03	-0.00503	0.121359	0.247749		13	-0.05215	-0.08487	0.107327		13	-0.01296	0.089314	0.107327		13	0.268747	0.297869	0.210746	0.200186	0.107327		13	-0.04815	-0.03378	0.107327		13	-0.05342	0.038271	0.107327		13	0.12175	0.204522	0.10021	0.175426	0.107327
13.23	-0.00198	0.122051	0.246083		13.2	-0.05209	-0.08462	0.109661		13.2	-0.0118	0.091448	0.109661		13.2	0.27384	0.302387	0.213783	0.203798	0.109661		13.2	-0.04799	-0.03311	0.109661		13.2	-0.05303	0.040002	0.109661		13.2	0.124545	0.20815	0.10209	0.178356	0.109661
13.44	-0.00302	0.122389	0.247798		13.4	-0.05207	-0.08436	0.112243		13.4	-0.01082	0.093926	0.112243		13.4	0.278511	0.306164	0.217169	0.207541	0.112243		13.4	-0.04775	-0.03284	0.112243		13.4	-0.05263	0.041548	0.112243		13.4	0.126869	0.212116	0.104726	0.181788	0.112243
13.64	0.002737	0.127581	0.252424		13.6	-0.05168	-0.08447	0.114763		13.6	-0.00975	0.096263	0.114763		13.6	0.283368	0.310675	0.219957	0.211388	0.114763		13.6	-0.04697	-0.03258	0.114763		13.6	-0.05203	0.043407	0.114763		13.6	0.129661	0.215982	0.10709	0.185172	0.114763
13.84	0.007058	0.130894	0.25473		13.8	-0.05123	-0.08483	0.117094		13.8	-0.00855	0.098195	0.117094		13.8	0.288265	0.315203	0.223032	0.214961	0.117094		13.8	-0.04647	-0.03187	0.117094		13.8	-0.0523	0.04495	0.117094		13.8	0.131857	0.219554	0.109069	0.188799	0.117094
14.04	0.011678	0.137191	0.262704		14	-0.05087	-0.08543	0.119289		14	-0.00715	0.100639	0.119289		14	0.293113	0.319598	0.226366	0.218762	0.119289		14	-0.04603	-0.03124	0.119289		14	-0.05228	0.04663	0.119289		14	0.13514	0.223105	0.111215	0.191929	0.119289
14.25	0.014598	0.140504	0.266409		14.2	-0.05064	-0.08571	0.121612		14.2	-0.00587	0.10198	0.121612		14.2	0.297855	0.324593	0.229015	0.222349	0.121612		14.2	-0.04642	-0.0308	0.121612		14.2	-0.05208	0.04831	0.121612		14.2	0.138064	0.226619	0.113267	0.194663	0.121612
14.44	0.014424	0.140706	0.266988		14.4	-0.05061	-0.08609	0.12367		14.4	-0.00506	0.104143	0.12367		14.4	0.302754	0.328493	0.232341	0.22572	0.12367		14.4	-0.04592	-0.03067	0.12367		14.4	-0.05149	0.049757	0.12367		14.4	0.141261	0.230371	0.11561	0.198475	0.12367
14.64	0.017833	0.143368	0.268903		14.6	-0.05074	-0.08597	0.126058		14.6	-0.00455	0.10589	0.126058		14.6	0.307155	0.33318	0.235844	0.228788	0.126058		14.6	-0.04553	-0.03079	0.126058		14.6	-0.0516	0.051269	0.126058		14.6	0.144116	0.233689	0.117509	0.2014	0.126058
14.84	0.021441	0.148818	0.276196		14.8	-0.05062	-0.08647	0.128354		14.8	-0.00392	0.107703	0.128354		14.8	0.311725	0.337569	0.239177	0.232283	0.128354		14.8	-0.0454	-0.03058	0.128354		14.8	-0.05161	0.053263	0.128354		14.8	0.147266	0.236952	0.119853	0.20432	0.128354
15.03	0.021784	0.150721	0.279658		15	-0.05023	-0.0866	0.130798		15	-0.00328	0.109913	0.130798		15	0.316746	0.341752	0.242473	0.235827	0.130798		15	-0.04448	-0.03004	0.130798		15	-0.0513	0.054401	0.130798		15	0.150333	0.240111	0.121928	0.207584	0.130798
15.24	0.021148	0.151425	0.281702		15.2	-0.05017	-0.08633	0.133176		15.2	-0.00275	0.112264	0.133176		15.2	0.3211	0.346517	0.246076	0.239329	0.133176		15.2	-0.04376	-0.02948	0.133176		15.2	-0.05113	0.055951	0.133176		15.2	0.152853	0.243462	0.124721	0.2106	0.133176
15.42	0.029071	0.156629	0.284186		15.4	-0.05036	-0.08659	0.135585		15.4	-0.0026	0.11421	0.135585		15.4	0.32591	0.350672	0.250103	0.242473	0.135585		15.4	-0.04293	-0.02898	0.135585		15.4	-0.0511	0.057289	0.135585		15.4	0.156104	0.246749	0.127419	0.214367	0.135585
15.64	0.027575	0.156132	0.284689		15.6	-0.0499	-0.08641	0.137872		15.6	-0.00218	0.116381	0.137872		15.6	0.330534	0.354695	0.253271	0.246228	0.137872		15.6	-0.0426	-0.02868	0.137872		15.6	-0.05132	0.058449	0.137872		15.6	0.158812	0.249675	0.129535	0.218076	0.137872
15.83	0.037362	0.164775	0.292189		15.8	-0.04936	-0.08605	0.140352		15.8	-0.00183	0.118847	0.140352		15.8	0.335027	0.359233	0.257587	0.249522	0.140352		15.8	-0.04245	-0.02877	0.140352		15.8	-0.05142	0.060667	0.140352		15.8	0.161199	0.253237	0.132072	0.221588	0.140352
16.03	0.036822	0.168119	0.299416		16	-0.04925	-0.08574	0.142788		16	-0.0014	0.121373	0.142788		16	0.339269	0.363303	0.261238	0.252792	0.142788		16	-0.04176	-0.02829	0.142788		16	-0.05111	0.062459	0.142788		16	0.163722	0.256381	0.134174	0.225047	0.142788
16.24	0.0409	0.170496	0.300092		16.2	-0.04953	-0.08583	0.145275		16.2	-0.00046	0.123472	0.145275		16.2	0.344111	0.367824	0.265502	0.255781	0.145275		16.2	-0.04127	-0.02771	0.145275		16.2	-0.05173	0.063413	0.145275		16.2	0.166019	0.259331	0.136988	0.228525	0.145275
16.44	0.046	0.175017	0.304035		16.4	-0.04933	-0.08542	0.147608		16.4	0.000526	0.12567	0.147608		16.4	0.348201	0.37225	0.269434	0.259078	0.147608		16.4	-0.04085	-0.0273	0.147608		16.4	-0.05182	0.065327	0.147608		16.4	0.168976	0.262583	0.140013	0.231737	0.147608
16.64	0.052404	0.180383	0.308361		16.6	-0.04919	-0.08518	0.15016		16.6	0.001144	0.127787	0.15016		16.6	0.352312	0.377138	0.272812	0.262293	0.15016		16.6	-0.04068	-0.02666	0.15016		16.6	-0.05122	0.066829	0.15016		16.6	0.171112	0.265958	0.142905	0.234578	0.15016
16.84	0.050668	0.179932	0.309196		16.8	-0.04839	-0.08514	0.152615		16.8	0.002038	0.13026	0.152615		16.8	0.356804	0.380983	0.276381	0.265692	0.152615		16.8	-0.04048	-0.02641	0.152615		16.8	-0.05106	0.068621	0.152615		16.8	0.172979	0.269265	0.145285	0.237411	0.152615
17.05	0.052686	0.184602	0.316517		17	-0.04768	-0.08535	0.154902		17	0.002616	0.131702	0.154902		17	0.361332	0.385289	0.279925	0.269233	0.154902		17	-0.04004	-0.02666	0.154902		17	-0.05075	0.070487	0.154902		17	0.175123	0.272412	0.147415	0.240497	0.154902
17.24	0.05676	0.186281	0.315803		17.2	-0.04713	-0.08539	0.157163		17.2	0.003231	0.133892	0.157163		17.2	0.365982	0.389821	0.283481	0.272838	0.157163		17.2	-0.03987	-0.02639	0.157163		17.2	-0.05033	0.072025	0.157163		17.2	0.177589	0.276016	0.149866	0.243605	0.157163
17.44	0.061175	0.190591	0.320007		17.4	-0.04666	-0.08562	0.159531		17.4	0.004479	0.136137	0.159531		17.4	0.369882	0.393463	0.286718	0.276612	0.159531		17.4	-0.03905	-0.02596	0.159531		17.4	-0.04986	0.073221	0.159531		17.4	0.180012	0.279849	0.152146	0.246473	0.159531
17.64	0.06197	0.191879	0.321788		17.6	-0.046	-0.08584	0.161652		17.6	0.0056	0.137748	0.161652		17.6	0.373679	0.398347	0.290027	0.280436	0.161652		17.6	-0.03875	-0.0261	0.161652		17.6	-0.04962	0.075351	0.161652		17.6	0.181748	0.283393	0.154435	0.249678	0.161652
17.85	0.062517	0.194182	0.325846		17.8	-0.04534	-0.08637	0.163887		17.8	0.006815	0.139536	0.163887		17.8	0.37721	0.402198	0.293393	0.283779	0.163887		17.8	-0.03874	-0.02591	0.163887		17.8	-0.04944	0.076937	0.163887		17.8	0.183727	0.286792	0.156706	0.252662	0.163887
18.05	0.068683	0.196856	0.325029		18	-0.04482	-0.08675	0.166187		18	0.008151	0.14144	0.166187		18	0.381245	0.406652	0.296314	0.287436	0.166187		18	-0.03897	-0.02582	0.166187		18	-0.04894	0.079004	0.166187		18	0.186491	0.290355	0.158741	0.255797	0.166187
18.23	0.071714	0.203075	0.334437		18.2	-0.04462	-0.08692	0.168651		18.2	0.009267	0.143237	0.168651		18.2	0.385517	0.411616	0.299434	0.291092	0.168651		18.2	-0.03921	-0.0259	0.168651		18.2	-0.04867	0.080682	0.168651		18.2	0.188913	0.294328	0.161444	0.259035	0.168651
18.45	0.074677	0.204465	0.334254		18.4	-0.04434	-0.08708	0.170911		18.4	0.009832	0.14532	0.170911		18.4	0.389216	0.415015	0.303022	0.294232	0.170911		18.4	-0.03887	-0.02588	0.170911		18.4	-0.04827	0.082334	0.170911		18.4	0.191357	0.297667	0.163435	0.26257	0.170911
18.65	0.079115	0.209547	0.33998		18.6	-0.04453	-0.08737	0.173177		18.6	0.01067	0.146996	0.173177		18.6	0.393116	0.419963	0.306218	0.297375	0.173177		18.6	-0.03902	-0.02541	0.173177		18.6	-0.04856	0.084149	0.173177		18.6	0.193733	0.301039	0.165481	0.265188	0.173177
18.85	0.08134	0.214973	0.348606		18.8	-0.04396	-0.08767	0.175075		18.8	0.011567	0.148841	0.175075		18.8	0.397234	0.423762	0.309305	0.300874	0.175075		18.8	-0.03905	-0.02526	0.175075		18.8	-0.04826	0.08559	0.175075		18.8	0.196444	0.304666	0.167791	0.268394	0.175075
19.04	0.080526	0.214405	0.348284		19	-0.04341	-0.08767	0.177335		19	0.012171	0.150917	0.177335		19	0.401055	0.427891	0.312846	0.303891	0.177335		19	-0.03842	-0.02493	0.177335		19	-0.0477	0.086654	0.177335		19	0.198575	0.30803	0.170016	0.272108	0.177335
19.23	0.09238	0.221013	0.349646		19.2	-0.04322	-0.08773	0.179566		19.2	0.012985	0.152912	0.179566		19.2	0.404833	0.431837	0.31617	0.30702	0.179566		19.2	-0.03795	-0.02464	0.179566		19.2	-0.04783	0.088378	0.179566		19.2	0.20075	0.311672	0.172426	0.274856	0.179566
19.45	0.085952	0.220435	0.354917		19.4	-0.04268	-0.08745	0.181908		19.4	0.013647	0.154974	0.181908		19.4	0.409245	0.435746	0.319657	0.310527	0.181908		19.4	-0.0379	-0.02466	0.181908		19.4	-0.04754	0.089408	0.181908		19.4	0.203767	0.31574	0.17443	0.27836	0.181908
19.65	0.097154	0.22527	0.353386		19.6	-0.04226	-0.08746	0.184365		19.6	0.01457	0.157355	0.184365		19.6	0.413406	0.440124	0.322424	0.313749	0.184365		19.6	-0.03763	-0.02395	0.184365		19.6	-0.04774	0.091122	0.184365		19.6	0.205704	0.318992	0.176527	0.28181	0.184365
19.84	0.097048	0.226719	0.356391		19.8	-0.04197	-0.08746	0.186737		19.8	0.015294	0.159592	0.186737		19.8	0.417215	0.444235	0.325864	0.316746	0.186737		19.8	-0.03708	-0.02385	0.186737		19.8	-0.04734	0.092277	0.186737		19.8	0.207933	0.322281	0.178843	0.285047	0.186737
20.04	0.099455	0.227487	0.355518		20	-0.04191	-0.08763	0.189076		20	0.015976	0.16177	0.189076		20	0.421143	0.448388	0.329046	0.319843	0.189076		20	-0.03627	-0.02345	0.189076		20	-0.04719	0.093467	0.189076		20	0.210442	0.325222	0.180955	0.288685	0.189076
20.24	0.102976	0.234217	0.365459		20.2	-0.04175	-0.08782	0.191262		20.2	0.01714	0.163483	0.191262		20.2	0.425573	0.452097	0.332516	0.322882	0.191262		20.2	-0.03578	-0.02312	0.191262		20.2	-0.04703	0.094419	0.191262		20.2	0.212888	0.328212	0.18357	0.292074	0.191262
20.44	0.106377	0.237485	0.368593		20.4	-0.04185	-0.08792	0.193508		20.4	0.017987	0.165117	0.193508		20.4	0.430119	0.455969	0.335752	0.325618	0.193508		20.4	-0.03539	-0.02237	0.193508		20.4	-0.04666	0.096123	0.193508		20.4	0.215798	0.331223	0.185904	0.295118	0.193508
20.64	0.103946	0.238577	0.373208		20.6	-0.04138	-0.08762	0.195901		20.6	0.018639	0.167108	0.195901		20.6	0.434578	0.460098	0.338721	0.328924	0.195901		20.6	-0.0352	-0.02237	0.195901		20.6	-0.04651	0.097758	0.195901		20.6	0.217846	0.334265	0.188257	0.298064	0.195901
20.84	0.11004	0.242679	0.375318		20.8	-0.04034	-0.08777	0.198345		20.8	0.019601	0.1693	0.198345		20.8	0.439057	0.463168	0.342234	0.331931	0.198345		20.8	-0.03511	-0.02178	0.198345		20.8	-0.04656	0.099613	0.198345		20.8	0.22039	0.337308	0.190462	0.301206	0.198345
21.03	0.112447	0.245483	0.37852		21	-0.04015	-0.08743	0.200503		21	0.020452	0.17123	0.200503		21	0.443178	0.467011	0.345346	0.334754	0.200503		21	-0.0343	-0.02164	0.200503		21	-0.04633	0.100818	0.200503		21	0.222824	0.340077	0.192798	0.303762	0.200503
21.24	0.117789	0.249868	0.381948		21.2	-0.04027	-0.08759	0.202633		21.2	0.021079	0.173468	0.202633		21.2	0.447312	0.470911	0.348504	0.33807	0.202633		21.2	-0.03372	-0.02106	0.202633		21.2	-0.04615	0.102022	0.202633		21.2	0.225206	0.343163	0.195298	0.306917	0.202633
21.44	0.119579	0.251693	0.383807		21.4	-0.04023	-0.0877	0.20485		21.4	0.021784	0.175558	0.20485		21.4	0.451075	0.474039	0.351332	0.341482	0.20485		21.4	-0.03321	-0.02008	0.20485		21.4	-0.04599	0.103262	0.20485		21.4	0.227872	0.346284	0.197524	0.30945	0.20485
21.65	0.120143	0.252487	0.384832		21.6	-0.03995	-0.08781	0.207198		21.6	0.021913	0.177275	0.207198		21.6	0.455102	0.478047	0.354542	0.34451	0.207198		21.6	-0.03332	-0.0202	0.207198		21.6	-0.04613	0.105488	0.207198		21.6	0.230024	0.349001	0.199754	0.312783	0.207198
21.85	0.124645	0.255991	0.387338		21.8	-0.0398	-0.08826	0.209408		21.8	0.022648	0.179162	0.209408		21.8	0.459267	0.481557	0.357454	0.347121	0.209408		21.8	-0.03295	-0.01974	0.209408		21.8	-0.04606	0.106992	0.209408		21.8	0.232903	0.351886	0.202218	0.315871	0.209408
22.04	0.130032	0.260844	0.391655		22	-0.0398	-0.08833	0.211693		22	0.023559	0.18107	0.211693		22	0.463461	0.485408	0.360799	0.350001	0.211693		22	-0.03274	-0.01926	0.211693		22	-0.04624	0.10849	0.211693		22	0.235936	0.35472	0.204576	0.319037	0.211693
22.24	0.130934	0.261707	0.392481		22.2	-0.03999	-0.08838	0.213684		22.2	0.024277	0.182954	0.213684		22.2	0.467596	0.489044	0.364497	0.352843	0.213684		22.2	-0.03258	-0.01925	0.213684		22.2	-0.0457	0.109692	0.213684		22.2	0.238699	0.358189	0.207143	0.32249	0.213684
22.44	0.13645	0.268681	0.400912		22.4	-0.03937	-0.08833	0.215686		22.4	0.02466	0.184739	0.215686		22.4	0.471238	0.492267	0.367473	0.355656	0.215686		22.4	-0.03253	-0.019	0.215686		22.4	-0.0453	0.111365	0.215686		22.4	0.24113	0.360842	0.209028	0.325653	0.215686
22.63	0.142046	0.269562	0.397077		22.6	-0.03919	-0.08846	0.217584		22.6	0.025515	0.186664	0.217584		22.6	0.475542	0.496137	0.370056	0.358292	0.217584		22.6	-0.0326	-0.01836	0.217584		22.6	-0.04505	0.112853	0.217584		22.6	0.243813	0.364252	0.21148	0.328806	0.217584
22.83	0.138159	0.272206	0.406253		22.8	-0.03841	-0.08846	0.21966		22.8	0.026315	0.188722	0.21966		22.8	0.479085	0.499741	0.373163	0.360902	0.21966		22.8	-0.03207	-0.01808	0.21966		22.8	-0.04455	0.114349	0.21966		22.8	0.246519	0.367522	0.214505	0.332104	0.21966
23.05	0.148023	0.276507	0.404991		23	-0.03812	-0.08836	0.221901		23	0.026729	0.190632	0.221901		23	0.482727	0.503766	0.375948	0.363548	0.221901		23	-0.03097	-0.01761	0.221901		23	-0.04418	0.115763	0.221901		23	0.248688	0.370345	0.217201	0.334896	0.221901
23.22	0.148703	0.279871	0.411038		23.2	-0.03806	-0.08832	0.224105		23.2	0.02788	0.19281	0.224105		23.2	0.486411	0.506718	0.378782	0.366609	0.224105		23.2	-0.03013	-0.01737	0.224105		23.2	-0.0443	0.117268	0.224105		23.2	0.25115	0.373324	0.219534	0.337522	0.224105
23.44	0.150702	0.281189	0.411677		23.4	-0.03768	-0.0884	0.226202		23.4	0.028931	0.194902	0.226202		23.4	0.490235	0.510436	0.381367	0.369608	0.226202		23.4	-0.02966	-0.01745	0.226202		23.4	-0.04373	0.118958	0.226202		23.4	0.253502	0.376829	0.222193	0.341021	0.226202
23.64	0.151864	0.281714	0.411563		23.6	-0.03734	-0.08894	0.228487		23.6	0.029444	0.197404	0.228487		23.6	0.493606	0.514624	0.383736	0.37247	0.228487		23.6	-0.02921	-0.01697	0.228487		23.6	-0.04373	0.120485	0.228487		23.6	0.254831	0.379706	0.224334	0.343989	0.228487
23.85	0.156635	0.287337	0.418039		23.8	-0.03707	-0.08885	0.230485		23.8	0.030182	0.199553	0.230485		23.8	0.496892	0.517594	0.386647	0.375437	0.230485		23.8	-0.02859	-0.0169	0.230485		23.8	-0.04338	0.121908	0.230485		23.8	0.256925	0.38225	0.226532	0.346999	0.230485
24.05	0.158902	0.29067	0.422438		24	-0.03691	-0.08886	0.2326		24	0.030985	0.20116	0.2326		24	0.500792	0.521635	0.389701	0.378685	0.2326		24	-0.02835	-0.01678	0.2326		24	-0.04316	0.123098	0.2326		24	0.259138	0.385433	0.228713	0.350049	0.2326
24.23	0.162462	0.295399	0.428337		24.2	-0.03665	-0.08882	0.234659		24.2	0.032076	0.203391	0.234659		24.2	0.50469	0.524712	0.39291	0.381495	0.234659		24.2	-0.02838	-0.0164	0.234659		24.2	-0.04245	0.124112	0.234659		24.2	0.261714	0.388626	0.23066	0.352788	0.234659
24.45	0.16295	0.294544	0.426139		24.4	-0.03665	-0.08872	0.23713		24.4	0.032868	0.205446	0.23713		24.4	0.508672	0.528525	0.39558	0.384318	0.23713		24.4	-0.02819	-0.01557	0.23713		24.4	-0.04232	0.125842	0.23713		24.4	0.263983	0.391603	0.232751	0.355813	0.23713
24.65	0.167012	0.299559	0.432106		24.6	-0.03588	-0.08852	0.239546		24.6	0.033486	0.207822	0.239546		24.6	0.512167	0.532596	0.398731	0.387547	0.239546		24.6	-0.02837	-0.01518	0.239546		24.6	-0.04271	0.127645	0.239546		24.6	0.265747	0.394769	0.23487	0.357958	0.239546
24.84	0.171889	0.303051	0.434213		24.8	-0.03554	-0.08854	0.242027		24.8	0.034462	0.209768	0.242027		24.8	0.515726	0.535977	0.402036	0.3902	0.242027		24.8	-0.02824	-0.01436	0.242027		24.8	-0.04214	0.128894	0.242027		24.8	0.26765	0.397784	0.236778	0.360329	0.242027
25.04	0.172151	0.304698	0.437245		25	-0.03581	-0.08853	0.244108		25	0.03531	0.212063	0.244108		25	0.51916	0.53978	0.404327	0.393292	0.244108		25	-0.02787	-0.01419	0.244108		25	-0.0418	0.130229	0.244108		25	0.269869	0.399967	0.238539	0.362806	0.244108
25.23	0.171405	0.304536	0.437666		25.2	-0.03563	-0.08881	0.246441		25.2	0.035731	0.21337	0.246441		25.2	0.522754	0.543188	0.407252	0.396371	0.246441		25.2	-0.02782	-0.01347	0.246441		25.2	-0.04192	0.131975	0.246441		25.2	0.27201	0.403125	0.240586	0.365803	0.246441
25.45	0.177062	0.308611	0.44016		25.4	-0.03522	-0.08823	0.24865		25.4	0.036081	0.215545	0.24865		25.4	0.526203	0.546907	0.410179	0.399396	0.24865		25.4	-0.02773	-0.013	0.24865		25.4	-0.04169	0.13375	0.24865		25.4	0.273855	0.405974	0.242741	0.368208	0.24865
25.63	0.180106	0.312916	0.445726		25.6	-0.03474	-0.0883	0.250891		25.6	0.036784	0.217304	0.250891		25.6	0.529917	0.55037	0.41354	0.402097	0.250891		25.6	-0.02772	-0.0129	0.250891		25.6	-0.04173	0.135239	0.250891		25.6	0.276158	0.408826	0.244355	0.371276	0.250891
25.84	0.184903	0.316202	0.447502		25.8	-0.03432	-0.08849	0.25279		25.8	0.038219	0.219211	0.25279		25.8	0.533532	0.55355	0.417114	0.405166	0.25279		25.8	-0.02708	-0.01227	0.25279		25.8	-0.0413	0.13618	0.25279		25.8	0.278705	0.41178	0.246735	0.373792	0.25279
26.02	0.181471	0.316467	0.451463		26	-0.03435	-0.08798	0.254784		26	0.039114	0.22106	0.254784		26	0.53732	0.557211	0.420285	0.408309	0.254784		26	-0.0267	-0.01182	0.254784		26	-0.04112	0.137273	0.254784		26	0.280919	0.414942	0.248938	0.376655	0.254784
26.24	0.186611	0.318808	0.451006		26.2	-0.03384	-0.08826	0.256692		26.2	0.040095	0.223294	0.256692		26.2	0.541801	0.560398	0.4229	0.411179	0.256692		26.2	-0.02618	-0.01143	0.256692		26.2	-0.04075	0.13861	0.256692		26.2	0.283723	0.418403	0.25098	0.380033	0.256692
26.43	0.188204	0.321679	0.455154		26.4	-0.03347	-0.08851	0.258795		26.4	0.040587	0.225065	0.258795		26.4	0.545254	0.564491	0.425522	0.414733	0.258795		26.4	-0.02578	-0.01086	0.258795		26.4	-0.04072	0.140023	0.258795		26.4	0.286192	0.421553	0.252966	0.383158	0.258795
26.63	0.195241	0.325927	0.456612		26.6	-0.03333	-0.0887	0.260952		26.6	0.040974	0.227369	0.260952		26.6	0.549188	0.567914	0.427842	0.417478	0.260952		26.6	-0.02521	-0.0105	0.260952		26.6	-0.04036	0.141423	0.260952		26.6	0.288592	0.424476	0.255672	0.385968	0.260952
26.84	0.195257	0.327412	0.459568		26.8	-0.03296	-0.08907	0.263279		26.8	0.041939	0.229384	0.263279		26.8	0.552555	0.57114	0.430779	0.420287	0.263279		26.8	-0.02435	-0.00995	0.263279		26.8	-0.04049	0.142954	0.263279		26.8	0.291082	0.427423	0.257964	0.388507	0.263279
27.02	0.198058	0.332135	0.466212		27	-0.03277	-0.08897	0.26531		27	0.042649	0.230997	0.26531		27	0.556328	0.574774	0.433868	0.423542	0.26531		27	-0.02317	-0.01008	0.26531		27	-0.04068	0.144689	0.26531		27	0.293018	0.429715	0.260342	0.390889	0.26531
27.23	0.202058	0.334373	0.466688		27.2	-0.03279	-0.08913	0.267499		27.2	0.043607	0.233385	0.267499		27.2	0.559997	0.577743	0.436777	0.426044	0.267499		27.2	-0.02268	-0.01006	0.267499		27.2	-0.04039	0.146368	0.267499		27.2	0.295822	0.432202	0.262489	0.393796	0.267499
27.43	0.206449	0.338373	0.470297		27.4	-0.03236	-0.0894	0.269522		27.4	0.044425	0.235005	0.269522		27.4	0.563883	0.581713	0.439031	0.428635	0.269522		27.4	-0.02233	-0.00981	0.269522		27.4	-0.04023	0.148268	0.269522		27.4	0.297939	0.435212	0.264947	0.396712	0.269522
27.65	0.212166	0.340193	0.468221		27.6	-0.03155	-0.08951	0.271732		27.6	0.044858	0.236698	0.271732		27.6	0.567074	0.585794	0.441569	0.431435	0.271732		27.6	-0.02189	-0.00968	0.271732		27.6	-0.04022	0.149577	0.271732		27.6	0.300121	0.437966	0.267127	0.399465	0.271732
27.84	0.211147	0.3435	0.475854		27.8	-0.0314	-0.08971	0.273658		27.8	0.045591	0.238089	0.273658		27.8	0.570423	0.589088	0.444374	0.433895	0.273658		27.8	-0.02115	-0.0096	0.273658		27.8	-0.03996	0.15095	0.273658		27.8	0.30258	0.440893	0.269487	0.402768	0.273658
28.02	0.214759	0.345515	0.47627		28	-0.03112	-0.09006	0.27563		28	0.046292	0.239429	0.27563		28	0.574523	0.592841	0.446764	0.436526	0.27563		28	-0.02144	-0.00919	0.27563		28	-0.03977	0.152111	0.27563		28	0.304781	0.443936	0.271545	0.406147	0.27563
28.23	0.210093	0.34491	0.479727		28.2	-0.03088	-0.09021	0.277868		28.2	0.046871	0.241438	0.277868		28.2	0.57789	0.596398	0.449736	0.438793	0.277868		28.2	-0.02167	-0.00892	0.277868		28.2	-0.03958	0.153687	0.277868		28.2	0.307502	0.446849	0.274071	0.409213	0.277868
28.45	0.220258	0.351905	0.483553		28.4	-0.03063	-0.09041	0.280216		28.4	0.047158	0.242562	0.280216		28.4	0.581421	0.600104	0.452457	0.441237	0.280216		28.4	-0.02151	-0.00814	0.280216		28.4	-0.03941	0.155068	0.280216		28.4	0.309206	0.449474	0.276316	0.41191	0.280216
28.65	0.222742	0.352542	0.482343		28.6	-0.03026	-0.0905	0.282322		28.6	0.047529	0.243904	0.282322		28.6	0.585073	0.603437	0.454888	0.443873	0.282322		28.6	-0.0217	-0.00759	0.282322		28.6	-0.0392	0.156426	0.282322		28.6	0.311341	0.452084	0.278566	0.414076	0.282322
28.85	0.225589	0.354742	0.483895		28.8	-0.02989	-0.09016	0.284493		28.8	0.047954	0.24564	0.284493		28.8	0.588605	0.606462	0.45741	0.446637	0.284493		28.8	-0.02186	-0.00793	0.284493		28.8	-0.03851	0.157986	0.284493		28.8	0.313277	0.454517	0.280872	0.416607	0.284493
29.04	0.22643	0.357503	0.488576		29	-0.02897	-0.09027	0.286531		29	0.048667	0.247204	0.286531		29	0.59159	0.60945	0.459986	0.449386	0.286531		29	-0.02143	-0.00795	0.286531		29	-0.03865	0.15929	0.286531		29	0.315691	0.456428	0.282592	0.418944	0.286531
29.24	0.228151	0.361953	0.495756		29.2	-0.02876	-0.08995	0.288476		29.2	0.04945	0.248907	0.288476		29.2	0.594893	0.612052	0.462864	0.452066	0.288476		29.2	-0.02103	-0.00772	0.288476		29.2	-0.03876	0.160724	0.288476		29.2	0.317883	0.459557	0.28489	0.421801	0.288476
29.43	0.230593	0.363517	0.496442		29.4	-0.02858	-0.08971	0.290335		29.4	0.050218	0.251031	0.290335		29.4	0.59779	0.61571	0.465806	0.454979	0.290335		29.4	-0.0208	-0.00757	0.290335		29.4	-0.0388	0.162054	0.290335		29.4	0.319492	0.46222	0.287137	0.42462	0.290335
29.65	0.235146	0.36746	0.499774		29.6	-0.02814	-0.09009	0.292281		29.6	0.051235	0.252811	0.292281		29.6	0.600878	0.618827	0.468693	0.4575	0.292281		29.6	-0.02033	-0.00716	0.292281		29.6	-0.03855	0.162905	0.292281		29.6	0.32232	0.464868	0.289163	0.427605	0.292281
29.83	0.234954	0.366001	0.497048		29.8	-0.02786	-0.08987	0.294093		29.8	0.052313	0.255244	0.294093		29.8	0.604205	0.621626	0.471656	0.460145	0.294093		29.8	-0.01997	-0.00693	0.294093		29.8	-0.03851	0.164375	0.294093		29.8	0.324064	0.467215	0.291478	0.42985	0.294093
30.02	0.238799	0.3701	0.5014		30	-0.02819	-0.08983	0.295921		30	0.052969	0.256763	0.295921		30	0.607656	0.625373	0.473672	0.462993	0.295921		30	-0.01966	-0.00733	0.295921		30	-0.03816	0.165557	0.295921		30	0.326017	0.469836	0.293533	0.4328	0.295921
30.23	0.241831	0.373113	0.504394		30.2	-0.02774	-0.09017	0.297831		30.2	0.053712	0.25879	0.297831		30.2	0.611012	0.628468	0.476197	0.465337	0.297831		30.2	-0.01932	-0.00734	0.297831		30.2	-0.03796	0.166473	0.297831		30.2	0.328451	0.472945	0.295409	0.435359	0.297831
30.45	0.24282	0.374527	0.506234		30.4	-0.02749	-0.08998	0.299851		30.4	0.054134	0.260104	0.299851		30.4	0.61321	0.631903	0.478586	0.467774	0.299851		30.4	-0.01895	-0.00736	0.299851		30.4	-0.03741	0.167308	0.299851		30.4	0.330004	0.475359	0.297254	0.438272	0.299851
30.64	0.248191	0.378416	0.508642		30.6	-0.02668	-0.0901	0.30205		30.6	0.054379	0.262139	0.30205		30.6	0.616944	0.63469	0.480751	0.47024	0.30205		30.6	-0.0184	-0.00767	0.30205		30.6	-0.03696	0.168903	0.30205		30.6	0.331605	0.477568	0.299409	0.440479	0.30205
30.84	0.250512	0.380607	0.510701		30.8	-0.02644	-0.09021	0.304304		30.8	0.055157	0.263868	0.304304		30.8	0.620053	0.637391	0.483298	0.472825	0.304304		30.8	-0.0178	-0.00754	0.304304		30.8	-0.03696	0.170368	0.304304		30.8	0.333708	0.480266	0.300833	0.443303	0.304304
31.04	0.253472	0.383761	0.51405		31	-0.02597	-0.08989	0.306373		31	0.0557	0.265199	0.306373		31	0.623081	0.640923	0.485751	0.475533	0.306373		31	-0.01685	-0.00823	0.306373		31	-0.03675	0.172211	0.306373		31	0.336041	0.482344	0.302887	0.446025	0.306373
31.24	0.253963	0.387185	0.520407		31.2	-0.02599	-0.08983	0.308594		31.2	0.056176	0.267124	0.308594		31.2	0.626381	0.64413	0.487771	0.477472	0.308594		31.2	-0.01652	-0.00809	0.308594		31.2	-0.03649	0.17335	0.308594		31.2	0.338834	0.485056	0.304808	0.4488	0.308594
31.45	0.256629	0.388456	0.520282		31.4	-0.0256	-0.09016	0.310618		31.4	0.057083	0.268245	0.310618		31.4	0.629538	0.647757	0.48984	0.479955	0.310618		31.4	-0.01605	-0.00788	0.310618		31.4	-0.03621	0.174921	0.310618		31.4	0.340796	0.488002	0.307244	0.451417	0.310618
31.65	0.261823	0.392307	0.522791		31.6	-0.025	-0.09023	0.312643		31.6	0.057443	0.270113	0.312643		31.6	0.63277	0.651167	0.492131	0.482505	0.312643		31.6	-0.01574	-0.00811	0.312643		31.6	-0.03616	0.176261	0.312643		31.6	0.3432	0.491402	0.309412	0.454495	0.312643
31.84	0.261592	0.393957	0.526322		31.8	-0.02478	-0.09031	0.314803		31.8	0.058414	0.271729	0.314803		31.8	0.635974	0.654478	0.494594	0.484811	0.314803		31.8	-0.0156	-0.00762	0.314803		31.8	-0.03598	0.177594	0.314803		31.8	0.345013	0.494727	0.311674	0.457293	0.314803
32.04	0.263622	0.394541	0.525461		32	-0.02419	-0.0903	0.317016		32	0.059478	0.273071	0.317016		32	0.63995	0.657657	0.497064	0.487171	0.317016		32	-0.01593	-0.00699	0.317016		32	-0.03619	0.17893	0.317016		32	0.346848	0.497285	0.313858	0.460296	0.317016
32.23	0.268174	0.397591	0.527007		32.2	-0.02385	-0.09072	0.319334		32.2	0.060437	0.274442	0.319334		32.2	0.643487	0.660623	0.499933	0.489919	0.319334		32.2	-0.0161	-0.00659	0.319334		32.2	-0.03607	0.180166	0.319334		32.2	0.349058	0.500191	0.316539	0.462369	0.319334
32.43	0.265853	0.400788	0.535722		32.4	-0.02341	-0.09111	0.321488		32.4	0.060978	0.27592	0.321488		32.4	0.64718	0.663669	0.50277	0.49259	0.321488		32.4	-0.01592	-0.00567	0.321488		32.4	-0.0358	0.181538	0.321488		32.4	0.35078	0.502939	0.31882	0.464685	0.321488
32.65	0.269399	0.401867	0.534336		32.6	-0.02327	-0.09094	0.323513		32.6	0.061878	0.277573	0.323513		32.6	0.650796	0.666779	0.504988	0.495507	0.323513		32.6	-0.01575	-0.0049	0.323513		32.6	-0.03554	0.183063	0.323513		32.6	0.353197	0.50559	0.321338	0.467293	0.323513
32.84	0.274661	0.405823	0.536985		32.8	-0.02289	-0.09132	0.325614		32.8	0.06282	0.279295	0.325614		32.8	0.65417	0.669641	0.507966	0.498109	0.325614		32.8	-0.01486	-0.00488	0.325614		32.8	-0.03567	0.184549	0.325614		32.8	0.355304	0.508148	0.323656	0.469727	0.325614
33.02	0.273107	0.406859	0.54061		33	-0.02263	-0.0918	0.327665		33	0.064214	0.281035	0.327665		33	0.657627	0.672676	0.511025	0.500598	0.327665		33	-0.01436	-0.00398	0.327665		33	-0.03572	0.185598	0.327665		33	0.357539	0.510539	0.325904	0.472298	0.327665
33.23	0.281004	0.411463	0.541922		33.2	-0.023	-0.09228	0.329738		33.2	0.065534	0.283184	0.329738		33.2	0.660341	0.675494	0.514001	0.502632	0.329738		33.2	-0.01454	-0.00349	0.329738		33.2	-0.03556	0.186994	0.329738		33.2	0.359817	0.513015	0.328267	0.475148	0.329738
33.43	0.277988	0.414867	0.551746		33.4	-0.02292	-0.09238	0.331727		33.4	0.066523	0.284746	0.331727		33.4	0.663455	0.678606	0.516853	0.504768	0.331727		33.4	-0.01403	-0.00297	0.331727		33.4	-0.03559	0.188241	0.331727		33.4	0.36148	0.515304	0.330371	0.477815	0.331727
33.63	0.286044	0.418791	0.551537		33.6	-0.0229	-0.09268	0.333594		33.6	0.067362	0.286677	0.333594		33.6	0.666499	0.681601	0.519355	0.507068	0.333594		33.6	-0.01367	-0.00249	0.333594		33.6	-0.03481	0.189859	0.333594		33.6	0.363949	0.517637	0.332396	0.48005	0.333594
33.84	0.284777	0.415644	0.546511		33.8	-0.02271	-0.09301	0.335553		33.8	0.068237	0.288827	0.335553		33.8	0.670278	0.684186	0.521686	0.509408	0.335553		33.8	-0.01325	-0.00232	0.335553		33.8	-0.03465	0.191482	0.335553		33.8	0.36548	0.51973	0.334427	0.482818	0.335553
34.02	0.288125	0.417606	0.547087		34	-0.02279	-0.09318	0.337682		34	0.068789	0.290057	0.337682		34	0.673292	0.687185	0.523949	0.511918	0.337682		34	-0.01252	-0.00237	0.337682		34	-0.0339	0.192528	0.337682		34	0.367996	0.522221	0.336577	0.485449	0.337682
34.23	0.290323	0.423263	0.556203		34.2	-0.02272	-0.09324	0.339717		34.2	0.069277	0.29187	0.339717		34.2	0.676292	0.690284	0.526937	0.51385	0.339717		34.2	-0.01205	-0.00237	0.339717		34.2	-0.03353	0.19342	0.339717		34.2	0.370244	0.525077	0.338431	0.488109	0.339717
34.45	0.292801	0.422252	0.551702		34.4	-0.02238	-0.09311	0.341804		34.4	0.069664	0.293331	0.341804		34.4	0.678897	0.692901	0.529377	0.51568	0.341804		34.4	-0.01142	-0.00203	0.341804		34.4	-0.03296	0.19491	0.341804		34.4	0.372007	0.527121	0.339671	0.490968	0.341804
34.65	0.296806	0.428531	0.560256		34.6	-0.02209	-0.0931	0.344086		34.6	0.069381	0.295111	0.344086		34.6	0.682105	0.69557	0.53192	0.518498	0.344086		34.6	-0.01077	-0.00202	0.344086		34.6	-0.03276	0.196521	0.344086		34.6	0.374161	0.529216	0.341384	0.493324	0.344086
34.84	0.298525	0.429827	0.561128		34.8	-0.02204	-0.09299	0.346228		34.8	0.069547	0.296582	0.346228		34.8	0.684587	0.698243	0.534227	0.520866	0.346228		34.8	-0.01007	-0.00165	0.346228		34.8	-0.03251	0.197667	0.346228		34.8	0.376187	0.531605	0.342574	0.496081	0.346228
35.04	0.303539	0.431883	0.560226		35	-0.02168	-0.09233	0.34804		35	0.070338	0.298268	0.34804		35	0.687581	0.701374	0.536945	0.523088	0.34804		35	-0.00953	-0.00145	0.34804		35	-0.03233	0.198998	0.34804		35	0.37862	0.534119	0.344328	0.498197	0.34804
35.23	0.300537	0.432692	0.564846		35.2	-0.02164	-0.09215	0.349801		35.2	0.070717	0.300536	0.349801		35.2	0.690214	0.70436	0.539349	0.525369	0.349801		35.2	-0.00892	-0.00112	0.349801		35.2	-0.03213	0.200046	0.349801		35.2	0.38081	0.537378	0.346549	0.500538	0.349801
35.44	0.305038	0.436384	0.56773		35.4	-0.02089	-0.09192	0.351515		35.4	0.071499	0.302268	0.351515		35.4	0.693014	0.707746	0.54177	0.527872	0.351515		35.4	-0.00848	-0.00118	0.351515		35.4	-0.03182	0.201883	0.351515		35.4	0.383187	0.54084	0.348542	0.502434	0.351515
35.64	0.305174	0.435785	0.566395		35.6	-0.02024	-0.0918	0.353052		35.6	0.072365	0.304308	0.353052		35.6	0.696033	0.710296	0.544366	0.530509	0.353052		35.6	-0.00828	-0.0009	0.353052		35.6	-0.03211	0.20304	0.353052		35.6	0.385553	0.543895	0.350042	0.504968	0.353052
35.84	0.309019	0.440258	0.571498		35.8	-0.01951	-0.09148	0.354876		35.8	0.07361	0.305786	0.354876		35.8	0.698473	0.713646	0.5466	0.532885	0.354876		35.8	-0.00797	-0.00017	0.354876		35.8	-0.03197	0.204077	0.354876		35.8	0.387265	0.546307	0.351959	0.507116	0.354876
36.04	0.312612	0.443131	0.57365		36	-0.01877	-0.09152	0.356703		36	0.074963	0.307404	0.356703		36	0.701678	0.716466	0.548802	0.535712	0.356703		36	-0.00797	0.00053	0.356703		36	-0.03167	0.205406	0.356703		36	0.389635	0.548426	0.353225	0.509619	0.356703
36.24	0.316996	0.446194	0.575392		36.2	-0.01833	-0.09202	0.358412		36.2	0.075742	0.309101	0.358412		36.2	0.704776	0.71879	0.551003	0.538242	0.358412		36.2	-0.00757	0.001211	0.358412		36.2	-0.03202	0.20664	0.358412		36.2	0.391817	0.550906	0.355082	0.511724	0.358412
36.44	0.313326	0.445835	0.578345		36.4	-0.01804	-0.09199	0.36033		36.4	0.076529	0.310877	0.36033		36.4	0.70761	0.722486	0.553353	0.540534	0.36033		36.4	-0.00704	0.002034	0.36033		36.4	-0.03169	0.207606	0.36033		36.4	0.393943	0.553391	0.357219	0.514473	0.36033
36.64	0.318188	0.449782	0.581375		36.6	-0.01779	-0.09215	0.362235		36.6	0.077684	0.312496	0.362235		36.6	0.710871	0.725353	0.555461	0.542848	0.362235		36.6	-0.00666	0.002281	0.362235		36.6	-0.03152	0.208763	0.362235		36.6	0.396256	0.555352	0.358886	0.517458	0.362235
36.85	0.316471	0.448492	0.580513		36.8	-0.01745	-0.09249	0.364268		36.8	0.07864	0.313985	0.364268		36.8	0.713917	0.727779	0.557652	0.545183	0.364268		36.8	-0.00621	0.00234	0.364268		36.8	-0.03161	0.210266	0.364268		36.8	0.397991	0.557181	0.360574	0.519768	0.364268
37.05	0.322214	0.454287	0.58636		37	-0.01717	-0.09237	0.366252		37	0.079176	0.315405	0.366252		37	0.716957	0.730634	0.559866	0.547439	0.366252		37	-0.00653	0.002878	0.366252		37	-0.03169	0.21189	0.366252		37	0.400346	0.558836	0.362732	0.521939	0.366252
37.25	0.324584	0.456282	0.58798		37.2	-0.01676	-0.09241	0.368319		37.2	0.079929	0.316917	0.368319		37.2	0.720001	0.733186	0.562267	0.549351	0.368319		37.2	-0.00652	0.003039	0.368319		37.2	-0.03124	0.213546	0.368319		37.2	0.402527	0.560854	0.364418	0.52434	0.368319
37.44	0.327011	0.457255	0.5875		37.4	-0.01675	-0.09228	0.370135		37.4	0.080337	0.318321	0.370135		37.4	0.723274	0.736142	0.564323	0.551853	0.370135		37.4	-0.00592	0.003284	0.370135		37.4	-0.03105	0.215276	0.370135		37.4	0.404349	0.562907	0.366747	0.526811	0.370135
37.64	0.327306	0.459828	0.592349		37.6	-0.01671	-0.09242	0.372146		37.6	0.080888	0.319764	0.372146		37.6	0.726322	0.739366	0.566503	0.554554	0.372146		37.6	-0.00558	0.003637	0.372146		37.6	-0.03035	0.21724	0.372146		37.6	0.406298	0.565192	0.369617	0.528835	0.372146
37.84	0.330244	0.462363	0.594483		37.8	-0.01632	-0.09302	0.374279		37.8	0.081576	0.321031	0.374279		37.8	0.729951	0.741778	0.568719	0.556584	0.374279		37.8	-0.00527	0.00398	0.374279		37.8	-0.02995	0.218734	0.374279		37.8	0.408234	0.567355	0.371895	0.531479	0.374279
38.05	0.333648	0.465194	0.59674		38	-0.01613	-0.0928	0.376495		38	0.082198	0.322659	0.376495		38	0.73257	0.744296	0.571796	0.559005	0.376495		38	-0.00494	0.003759	0.376495		38	-0.02969	0.220218	0.376495		38	0.410615	0.569655	0.374469	0.533318	0.376495
38.23	0.334102	0.466114	0.598125		38.2	-0.01578	-0.09284	0.378377		38.2	0.082804	0.324401	0.378377		38.2	0.735518	0.747786	0.57462	0.560983	0.378377		38.2	-0.00473	0.003913	0.378377		38.2	-0.02966	0.221835	0.378377		38.2	0.411936	0.572337	0.376235	0.535596	0.378377
38.44	0.339229	0.470245	0.601262		38.4	-0.01498	-0.09277	0.380458		38.4	0.083119	0.325746	0.380458		38.4	0.73862	0.750359	0.576944	0.562771	0.380458		38.4	-0.00406	0.004695	0.380458		38.4	-0.02912	0.223301	0.380458		38.4	0.413698	0.574217	0.378204	0.537709	0.380458
38.64	0.341164	0.471064	0.600965		38.6	-0.01487	-0.09279	0.382459		38.6	0.083039	0.327331	0.382459		38.6	0.741165	0.752692	0.579093	0.565102	0.382459		38.6	-0.00378	0.004998	0.382459		38.6	-0.02916	0.224736	0.382459		38.6	0.415462	0.576256	0.38013	0.540265	0.382459
38.84	0.33947	0.471962	0.604454		38.8	-0.01436	-0.09299	0.38445		38.8	0.083767	0.329198	0.38445		38.8	0.743963	0.755852	0.581461	0.567138	0.38445		38.8	-0.00355	0.005083	0.38445		38.8	-0.0291	0.226129	0.38445		38.8	0.416914	0.579077	0.382016	0.542673	0.38445
39.05	0.345337	0.475888	0.606439		39	-0.01408	-0.09301	0.386062		39	0.084727	0.331461	0.386062		39	0.746749	0.758315	0.584097	0.569077	0.386062		39	-0.0033	0.005169	0.386062		39	-0.02852	0.227517	0.386062		39	0.419434	0.581615	0.383895	0.544936	0.386062
39.24	0.343075	0.476251	0.609426		39.2	-0.01374	-0.09321	0.387959		39.2	0.084969	0.333383	0.387959		39.2	0.748957	0.760172	0.586305	0.571283	0.387959		39.2	-0.00264	0.005367	0.387959		39.2	-0.02857	0.22861	0.387959		39.2	0.421217	0.584536	0.386147	0.547223	0.387959
39.44	0.348137	0.477471	0.606804		39.4	-0.01341	-0.0933	0.389462		39.4	0.085665	0.334484	0.389462		39.4	0.751625	0.762916	0.588646	0.573065	0.389462		39.4	-0.00227	0.005694	0.389462		39.4	-0.02839	0.230158	0.389462		39.4	0.423455	0.587489	0.388118	0.549137	0.389462
39.64	0.352893	0.484172	0.615451		39.6	-0.01329	-0.09316	0.390959		39.6	0.086732	0.336376	0.390959		39.6	0.754248	0.765089	0.5904	0.575395	0.390959		39.6	-0.00185	0.006386	0.390959		39.6	-0.02823	0.230528	0.390959		39.6	0.425459	0.589505	0.389862	0.551645	0.390959
39.84	0.353688	0.483583	0.613478		39.8	-0.01318	-0.0933	0.392774		39.8	0.087171	0.337915	0.392774		39.8	0.756345	0.76748	0.592137	0.577571	0.392774		39.8	-0.00084	0.006631	0.392774		39.8	-0.02811	0.231381	0.392774		39.8	0.427056	0.591899	0.391786	0.554076	0.392774
40.05	0.357469	0.486794	0.616119		40	-0.01299	-0.09342	0.394391		40	0.087987	0.339622	0.394391		40	0.759239	0.769879	0.59445	0.580008	0.394391		40	-0.00035	0.006521	0.394391		40	-0.0277	0.232597	0.394391		40	0.429454	0.59392	0.393356	0.556665	0.394391
40.24	0.3554	0.485988	0.616575		40.2	-0.0131	-0.09364	0.396044		40.2	0.08851	0.341555	0.396044		40.2	0.761796	0.771337	0.596462	0.581696	0.396044		40.2	0.000367	0.006941	0.396044		40.2	-0.02822	0.233278	0.396044		40.2	0.431355	0.596058	0.395094	0.559044	0.396044
40.44	0.359055	0.489939	0.620824		40.4	-0.01323	-0.09371	0.398041		40.4	0.089132	0.343047	0.398041		40.4	0.764497	0.774398	0.599082	0.583998	0.398041		40.4	0.000361	0.006971	0.398041		40.4	-0.02786	0.234107	0.398041		40.4	0.433152	0.598077	0.396758	0.561533	0.398041
40.64	0.359447	0.492659	0.625871		40.6	-0.0132	-0.09367	0.400143		40.6	0.089674	0.344571	0.400143		40.6	0.767042	0.77607	0.601461	0.586085	0.400143		40.6	0.000658	0.006895	0.400143		40.6	-0.02797	0.235585	0.400143		40.6	0.434916	0.599862	0.398637	0.564005	0.400143
40.85	0.362703	0.493556	0.624409		40.8	-0.01348	-0.09338	0.401967		40.8	0.090212	0.345865	0.401967		40.8	0.769576	0.778441	0.603212	0.588286	0.401967		40.8	0.000942	0.007676	0.401967		40.8	-0.02795	0.236965	0.401967		40.8	0.436367	0.60199	0.400471	0.565747	0.401967
41.05	0.364284	0.494553	0.624821		41	-0.01346	-0.09297	0.403862		41	0.090619	0.347265	0.403862		41	0.772418	0.780844	0.605606	0.590683	0.403862		41	0.000805	0.007943	0.403862		41	-0.02815	0.237925	0.403862		41	0.438812	0.604029	0.402639	0.567561	0.403862
41.23	0.362127	0.49591	0.629694		41.2	-0.01319	-0.09262	0.405782		41.2	0.091354	0.34889	0.405782		41.2	0.775187	0.783509	0.608136	0.593008	0.405782		41.2	0.000727	0.008478	0.405782		41.2	-0.0274	0.238906	0.405782		41.2	0.440649	0.606367	0.404784	0.569468	0.405782
41.43	0.366711	0.499767	0.632822		41.4	-0.01288	-0.09267	0.407689		41.4	0.09211	0.35054	0.407689		41.4	0.77783	0.78628	0.610452	0.595097	0.407689		41.4	0.000904	0.009168	0.407689		41.4	-0.02736	0.240042	0.407689		41.4	0.441985	0.608406	0.406946	0.571437	0.407689
41.65	0.374245	0.503814	0.633383		41.6	-0.01219	-0.09245	0.409322		41.6	0.092971	0.351771	0.409322		41.6	0.780693	0.788577	0.61254	0.596994	0.409322		41.6	0.001171	0.009703	0.409322		41.6	-0.0269	0.241342	0.409322		41.6	0.443556	0.610917	0.408949	0.573486	0.409322
41.85	0.371379	0.503417	0.635454		41.8	-0.01138	-0.09247	0.411224		41.8	0.093512	0.353222	0.411224		41.8	0.78391	0.791453	0.614526	0.59915	0.411224		41.8	0.001204	0.010184	0.411224		41.8	-0.02663	0.242679	0.411224		41.8	0.445546	0.613227	0.410547	0.575715	0.411224
42.04	0.373284	0.503313	0.633343		42	-0.01069	-0.09243	0.413172		42	0.094139	0.355049	0.413172		42	0.786948	0.79433	0.616585	0.601379	0.413172		42	0.001075	0.010195	0.413172		42	-0.02676	0.244069	0.413172		42	0.448009	0.615194	0.412622	0.577673	0.413172
42.23	0.377817	0.510605	0.643392		42.2	-0.01001	-0.0925	0.415153		42.2	0.094825	0.35649	0.415153		42.2	0.790017	0.797168	0.618216	0.603149	0.415153		42.2	0.001246	0.010535	0.415153		42.2	-0.02645	0.245271	0.415153		42.2	0.449646	0.617634	0.414612	0.580236	0.415153
42.45	0.375699	0.507551	0.639403		42.4	-0.00966	-0.09316	0.417161		42.4	0.095599	0.357863	0.417161		42.4	0.793091	0.799982	0.619563	0.605021	0.417161		42.4	0.001751	0.010911	0.417161		42.4	-0.02555	0.246259	0.417161		42.4	0.452332	0.619585	0.416232	0.582283	0.417161
42.65	0.377778	0.509632	0.641485		42.6	-0.00941	-0.09339	0.41894		42.6	0.096283	0.359564	0.41894		42.6	0.795759	0.80265	0.621302	0.606884	0.41894		42.6	0.001884	0.011209	0.41894		42.6	-0.0257	0.2474	0.41894		42.6	0.454283	0.621701	0.417555	0.584963	0.41894
42.84	0.382385	0.513963	0.645541		42.8	-0.00875	-0.09361	0.420867		42.8	0.097126	0.361104	0.420867		42.8	0.798533	0.805684	0.623149	0.60863	0.420867		42.8	0.002224	0.011209	0.420867		42.8	-0.02538	0.248766	0.420867		42.8	0.455588	0.623936	0.419649	0.587188	0.420867
43.04	0.387096	0.518239	0.649381		43	-0.00832	-0.09385	0.422674		43	0.097841	0.36246	0.422674		43	0.80136	0.807851	0.625019	0.610445	0.422674		43	0.002706	0.011325	0.422674		43	-0.0246	0.249812	0.422674		43	0.457896	0.6258	0.421265	0.589417	0.422674
43.23	0.38389	0.516753	0.649617		43.2	-0.00803	-0.09405	0.424765		43.2	0.098627	0.363719	0.424765		43.2	0.804003	0.809727	0.626732	0.612272	0.424765		43.2	0.003593	0.011857	0.424765		43.2	-0.02487	0.2511	0.424765		43.2	0.459533	0.627874	0.423345	0.591696	0.424765
43.42	0.384736	0.517783	0.65083		43.4	-0.008	-0.09457	0.426356		43.4	0.099692	0.364592	0.426356		43.4	0.806667	0.812872	0.628529	0.614254	0.426356		43.4	0.004191	0.011813	0.426356		43.4	-0.02454	0.25204	0.426356		43.4	0.461791	0.629933	0.425491	0.59399	0.426356
43.64	0.388114	0.520473	0.652831		43.6	-0.00773	-0.09465	0.428221		43.6	0.100701	0.366036	0.428221		43.6	0.808891	0.81491	0.630429	0.616348	0.428221		43.6	0.004756	0.012139	0.428221		43.6	-0.02418	0.253201	0.428221		43.6	0.463574	0.632034	0.427554	0.596374	0.428221
43.84	0.38924	0.522732	0.656224		43.8	-0.00777	-0.09492	0.429991		43.8	0.101108	0.367252	0.429991		43.8	0.810923	0.81721	0.632664	0.61847	0.429991		43.8	0.005653	0.011974	0.429991		43.8	-0.02411	0.254464	0.429991		43.8	0.465269	0.634087	0.429217	0.598861	0.429991
44.03	0.393114	0.524814	0.656514		44	-0.00754	-0.09492	0.431557		44	0.102081	0.368629	0.431557		44	0.812967	0.81988	0.634777	0.620781	0.431557		44	0.005656	0.011879	0.431557		44	-0.02379	0.255798	0.431557		44	0.467555	0.63584	0.431026	0.600958	0.431557
44.24	0.402568	0.532227	0.661885		44.2	-0.00727	-0.09551	0.433577		44.2	0.102723	0.370213	0.433577		44.2	0.815133	0.82126	0.636847	0.622662	0.433577		44.2	0.006193	0.012604	0.433577		44.2	-0.02389	0.256788	0.433577		44.2	0.468772	0.637851	0.433157	0.602991	0.433577
44.44	0.391411	0.525523	0.659635		44.4	-0.00734	-0.09622	0.435591		44.4	0.103493	0.371611	0.435591		44.4	0.817246	0.823674	0.639542	0.625008	0.435591		44.4	0.00641	0.012577	0.435591		44.4	-0.02381	0.25807	0.435591		44.4	0.470357	0.639842	0.434971	0.605603	0.435591
44.64	0.400664	0.530563	0.660462		44.6	-0.00704	-0.0962	0.437492		44.6	0.104199	0.373083	0.437492		44.6	0.818928	0.825088	0.641305	0.627399	0.437492		44.6	0.007105	0.013232	0.437492		44.6	-0.02373	0.259367	0.437492		44.6	0.471722	0.64188	0.437042	0.607624	0.437492
44.85	0.400177	0.531759	0.66334		44.8	-0.00656	-0.09632	0.439265		44.8	0.105174	0.374309	0.439265		44.8	0.820986	0.827659	0.643136	0.629602	0.439265		44.8	0.007052	0.014315	0.439265		44.8	-0.02369	0.260565	0.439265		44.8	0.473665	0.644576	0.43845	0.609499	0.439265
45.03	0.402691	0.533307	0.663922		45	-0.00611	-0.09628	0.440895		45	0.105691	0.376005	0.440895		45	0.823034	0.829756	0.645558	0.632041	0.440895		45	0.007132	0.014372	0.440895		45	-0.02385	0.261236	0.440895		45	0.475903	0.64655	0.439984	0.611407	0.440895
45.24	0.408603	0.536694	0.664785		45.2	-0.00545	-0.09604	0.442517		45.2	0.106171	0.377613	0.442517		45.2	0.825364	0.832634	0.647637	0.634132	0.442517		45.2	0.007092	0.015031	0.442517		45.2	-0.02318	0.26243	0.442517		45.2	0.47742	0.648561	0.442382	0.61343	0.442517
45.44	0.406726	0.537447	0.668167		45.4	-0.00493	-0.09607	0.444234		45.4	0.106629	0.37886	0.444234		45.4	0.828006	0.834694	0.650083	0.636227	0.444234		45.4	0.007257	0.015188	0.444234		45.4	-0.02302	0.263728	0.444234		45.4	0.47897	0.650722	0.444334	0.616184	0.444234
45.64	0.407624	0.538435	0.669246		45.6	-0.0046	-0.09603	0.445798		45.6	0.107173	0.379999	0.445798		45.6	0.830021	0.836254	0.651804	0.638512	0.445798		45.6	0.007498	0.015192	0.445798		45.6	-0.02267	0.265192	0.445798		45.6	0.480968	0.652738	0.446273	0.618454	0.445798
45.84	0.414363	0.545168	0.675974		45.8	-0.00457	-0.09605	0.44769		45.8	0.107361	0.381308	0.44769		45.8	0.83256	0.839521	0.653766	0.640965	0.44769		45.8	0.007385	0.015488	0.44769		45.8	-0.02213	0.2662	0.44769		45.8	0.483601	0.655	0.448291	0.620586	0.44769
46.05	0.411998	0.543937	0.675875		46	-0.00407	-0.09604	0.44943		46	0.108125	0.382657	0.44943		46	0.835069	0.841941	0.655667	0.642684	0.44943		46	0.007242	0.015641	0.44943		46	-0.02179	0.267196	0.44943		46	0.485976	0.657377	0.449824	0.623025	0.44943
46.25	0.415219	0.547984	0.680749		46.2	-0.00389	-0.09578	0.451038		46.2	0.108901	0.383893	0.451038		46.2	0.837593	0.844053	0.657597	0.64464	0.451038		46.2	0.007574	0.015858	0.451038		46.2	-0.02139	0.26873	0.451038		46.2	0.487609	0.65991	0.451648	0.625483	0.451038
46.42	0.416765	0.547509	0.678254		46.4	-0.00368	-0.09576	0.452575		46.4	0.109367	0.385507	0.452575		46.4	0.840323	0.847146	0.659798	0.646648	0.452575		46.4	0.008305	0.016458	0.452575		46.4	-0.02112	0.26981	0.452575		46.4	0.489708	0.661997	0.452897	0.627494	0.452575
46.64	0.417858	0.550493	0.683129		46.6	-0.00329	-0.09528	0.454363		46.6	0.109527	0.386827	0.454363		46.6	0.843062	0.849813	0.662308	0.648024	0.454363		46.6	0.00829	0.017005	0.454363		46.6	-0.02141	0.271188	0.454363		46.6	0.491341	0.663823	0.454753	0.630114	0.454363
46.84	0.418811	0.549118	0.679425		46.8	-0.00305	-0.09516	0.456244		46.8	0.110198	0.388127	0.456244		46.8	0.845607	0.852068	0.664178	0.649897	0.456244		46.8	0.008529	0.017513	0.456244		46.8	-0.02109	0.272844	0.456244		46.8	0.493206	0.66531	0.45667	0.63195	0.456244
47.03	0.430627	0.559138	0.687649		47	-0.00304	-0.09503	0.458094		47	0.110763	0.389781	0.458094		47	0.848103	0.854539	0.66645	0.651691	0.458094		47	0.008648	0.018075	0.458094		47	-0.02088	0.273921	0.458094		47	0.495685	0.667612	0.457912	0.633737	0.458094
47.23	0.419528	0.552905	0.686282		47.2	-0.00304	-0.09495	0.460052		47.2	0.11179	0.391403	0.460052		47.2	0.850611	0.857008	0.668623	0.65327	0.460052		47.2	0.009102	0.018635	0.460052		47.2	-0.02064	0.275646	0.460052		47.2	0.497795	0.669356	0.459614	0.635591	0.460052
47.44	0.422924	0.555561	0.688198		47.4	-0.00343	-0.09508	0.461712		47.4	0.112319	0.392652	0.461712		47.4	0.85301	0.859859	0.670541	0.654869	0.461712		47.4	0.009372	0.018829	0.461712		47.4	-0.02049	0.276615	0.461712		47.4	0.499995	0.671153	0.461282	0.637454	0.461712
47.62	0.428383	0.56014	0.691896		47.6	-0.00321	-0.09452	0.46346		47.6	0.112923	0.394266	0.46346		47.6	0.854986	0.862246	0.672153	0.656009	0.46346		47.6	0.009697	0.019225	0.46346		47.6	-0.0201	0.278263	0.46346		47.6	0.501678	0.673056	0.463348	0.639656	0.46346
47.83	0.43015	0.560807	0.691464		47.8	-0.00334	-0.09432	0.465126		47.8	0.113592	0.396412	0.465126		47.8	0.857473	0.864787	0.674126	0.658041	0.465126		47.8	0.01029	0.018872	0.465126		47.8	-0.01991	0.279334	0.465126		47.8	0.503744	0.674713	0.464955	0.641491	0.465126
48.05	0.430693	0.562947	0.6952		48	-0.00333	-0.09442	0.466944		48	0.114538	0.397981	0.466944		48	0.859508	0.866807	0.675963	0.659567	0.466944		48	0.010391	0.018778	0.466944		48	-0.02032	0.280556	0.466944		48	0.505269	0.676341	0.466959	0.643049	0.466944
48.24	0.430151	0.563997	0.697842		48.2	-0.00312	-0.09449	0.468815		48.2	0.115441	0.399881	0.468815		48.2	0.861772	0.869072	0.677959	0.660939	0.468815		48.2	0.010856	0.019203	0.468815		48.2	-0.02033	0.281997	0.468815		48.2	0.506583	0.678471	0.46895	0.645392	0.468815
48.44	0.436474	0.569499	0.702523		48.4	-0.00341	-0.09446	0.470539		48.4	0.116895	0.401472	0.470539		48.4	0.86374	0.871836	0.67947	0.662619	0.470539		48.4	0.011537	0.019496	0.470539		48.4	-0.02017	0.283094	0.470539		48.4	0.50881	0.680378	0.470491	0.647372	0.470539
48.64	0.436621	0.568828	0.701036		48.6	-0.00314	-0.09449	0.47236		48.6	0.117508	0.402542	0.47236		48.6	0.865933	0.873689	0.680894	0.66447	0.47236		48.6	0.012197	0.02012	0.47236		48.6	-0.02025	0.284214	0.47236		48.6	0.510588	0.682359	0.472714	0.648867	0.47236
48.85	0.43924	0.569735	0.70023		48.8	-0.00269	-0.0949	0.473955		48.8	0.118437	0.403942	0.473955		48.8	0.868215	0.877154	0.682821	0.666542	0.473955		48.8	0.012536	0.020207	0.473955		48.8	-0.01982	0.285361	0.473955		48.8	0.512374	0.684901	0.474774	0.650401	0.473955
49.03	0.441117	0.572598	0.704079		49	-0.00248	-0.09499	0.475516		49	0.118658	0.405781	0.475516		49	0.870761	0.879207	0.684652	0.667946	0.475516		49	0.013037	0.020029	0.475516		49	-0.01964	0.28627	0.475516		49	0.513656	0.686585	0.476526	0.652115	0.475516
49.23	0.441464	0.570886	0.700308		49.2	-0.00227	-0.09488	0.47738		49.2	0.11927	0.407049	0.47738		49.2	0.873049	0.881779	0.686352	0.670365	0.47738		49.2	0.01349	0.019944	0.47738		49.2	-0.01911	0.287354	0.47738		49.2	0.515559	0.688313	0.479296	0.65463	0.47738
49.44	0.443515	0.57583	0.708145		49.4	-0.00186	-0.09518	0.479191		49.4	0.120205	0.408319	0.479191		49.4	0.875006	0.883568	0.688166	0.6722	0.479191		49.4	0.013795	0.020141	0.479191		49.4	-0.0187	0.288392	0.479191		49.4	0.517208	0.69013	0.481226	0.657411	0.479191
49.65	0.444107	0.575744	0.707382		49.6	-0.00151	-0.09544	0.480999		49.6	0.120697	0.409727	0.480999		49.6	0.876942	0.885524	0.689516	0.673927	0.480999		49.6	0.014227	0.020093	0.480999		49.6	-0.01851	0.289358	0.480999		49.6	0.519117	0.6926	0.482345	0.659095	0.480999
49.85	0.449252	0.581888	0.714523		49.8	-0.00155	-0.09554	0.482452		49.8	0.121128	0.410883	0.482452		49.8	0.87945	0.888097	0.69148	0.675817	0.482452		49.8	0.014367	0.020272	0.482452		49.8	-0.01829	0.29016	0.482452		49.8	0.521248	0.695095	0.483875	0.661281	0.482452
50.04	0.45181	0.583321	0.714831		50	-0.00108	-0.09538	0.484009		50	0.121962	0.412079	0.484009		50	0.881867	0.890178	0.693452	0.677595	0.484009		50	0.014798	0.020421	0.484009		50	-0.01854	0.291026	0.484009		50	0.522991	0.6978	0.485503	0.663895	0.484009
50.24	0.450385	0.580706	0.711027		50.2	-0.00075	-0.09599	0.485724		50.2	0.122566	0.413503	0.485724		50.2	0.884159	0.891746	0.695035	0.679671	0.485724		50.2	0.015459	0.021063	0.485724		50.2	-0.01903	0.292481	0.485724		50.2	0.525062	0.700064	0.487014	0.665856	0.485724
50.43	0.454387	0.584477	0.714567		50.4	-0.00015	-0.09626	0.487611		50.4	0.123171	0.415	0.487611		50.4	0.886494	0.89421	0.696875	0.681639	0.487611		50.4	0.015858	0.021732	0.487611		50.4	-0.01912	0.293262	0.487611		50.4	0.526622	0.701905	0.488712	0.66776	0.487611
50.63	0.456143	0.587389	0.718635		50.6	0.000273	-0.09673	0.489468		50.6	0.123469	0.415929	0.489468		50.6	0.88884	0.896113	0.698741	0.683552	0.489468		50.6	0.01589	0.022663	0.489468		50.6	-0.01911	0.29483	0.489468		50.6	0.528455	0.70411	0.49037	0.670097	0.489468
50.85	0.457766	0.587905	0.718043		50.8	0.000317	-0.0972	0.491023		50.8	0.12394	0.417196	0.491023		50.8	0.890887	0.897805	0.700378	0.685673	0.491023		50.8	0.016283	0.023372	0.491023		50.8	-0.01909	0.295619	0.491023		50.8	0.530845	0.706209	0.491751	0.67176	0.491023
51.04	0.45896	0.590509	0.722058		51	0.000323	-0.0977	0.49277		51	0.124252	0.418351	0.49277		51	0.893057	0.899456	0.702475	0.687143	0.49277		51	0.016805	0.023619	0.49277		51	-0.01918	0.29639	0.49277		51	0.532561	0.708488	0.492968	0.673851	0.49277
51.23	0.459517	0.591674	0.723831		51.2	0.000491	-0.09752	0.494759		51.2	0.12527	0.419736	0.494759		51.2	0.895565	0.901349	0.70438	0.689006	0.494759		51.2	0.017292	0.02373	0.494759		51.2	-0.01865	0.297712	0.494759		51.2	0.534418	0.709723	0.49479	0.676196	0.494759
51.44	0.462565	0.593524	0.724483		51.4	0.000306	-0.09807	0.496458		51.4	0.12593	0.421441	0.496458		51.4	0.897719	0.902837	0.706284	0.690737	0.496458		51.4	0.017733	0.02393	0.496458		51.4	-0.01862	0.298486	0.496458		51.4	0.535873	0.711411	0.496743	0.678445	0.496458
51.65	0.464402	0.593336	0.722269		51.6	0.000693	-0.09789	0.498126		51.6	0.126605	0.423156	0.498126		51.6	0.899701	0.904204	0.707878	0.692506	0.498126		51.6	0.018096	0.024012	0.498126		51.6	-0.0183	0.299722	0.498126		51.6	0.537387	0.713036	0.498838	0.680643	0.498126
51.83	0.464735	0.597403	0.730071		51.8	0.000938	-0.09774	0.499726		51.8	0.12748	0.424782	0.499726		51.8	0.90185	0.906772	0.710408	0.694396	0.499726		51.8	0.018222	0.023943	0.499726		51.8	-0.01824	0.3009	0.499726		51.8	0.538945	0.715245	0.500355	0.682406	0.499726
52.02	0.470723	0.598046	0.725369		52	0.001214	-0.09772	0.501492		52	0.128272	0.426193	0.501492		52	0.903813	0.90878	0.712291	0.695512	0.501492		52	0.018107	0.024253	0.501492		52	-0.01838	0.302301	0.501492		52	0.539976	0.716541	0.502094	0.684446	0.501492
52.23	0.471562	0.603132	0.734702		52.2	0.001269	-0.09753	0.502939		52.2	0.128928	0.427951	0.502939		52.2	0.906085	0.910799	0.713851	0.69772	0.502939		52.2	0.018586	0.024303	0.502939		52.2	-0.01771	0.303503	0.502939		52.2	0.541442	0.718577	0.50402	0.68673	0.502939
52.45	0.470912	0.602341	0.73377		52.4	0.001564	-0.09746	0.50439		52.4	0.129395	0.429234	0.50439		52.4	0.90844	0.912809	0.715628	0.699455	0.50439		52.4	0.019043	0.024534	0.50439		52.4	-0.01687	0.304775	0.50439		52.4	0.542958	0.719794	0.505585	0.688252	0.50439
52.65	0.472892	0.603907	0.734921		52.6	0.001882	-0.09795	0.50599		52.6	0.129961	0.430412	0.50599		52.6	0.910986	0.914013	0.717655	0.701294	0.50599		52.6	0.019073	0.024742	0.50599		52.6	-0.01667	0.306012	0.50599		52.6	0.544434	0.721413	0.507342	0.690138	0.50599
52.82	0.474678	0.606678	0.738678		52.8	0.002228	-0.09752	0.507298		52.8	0.130849	0.432	0.507298		52.8	0.91341	0.916667	0.719699	0.702926	0.507298		52.8	0.019049	0.024845	0.507298		52.8	-0.01591	0.307211	0.507298		52.8	0.546062	0.723164	0.509135	0.691674	0.507298
53.04	0.47891	0.609082	0.739253		53	0.002917	-0.09715	0.509152		53	0.131137	0.433345	0.509152		53	0.91558	0.918623	0.721636	0.703998	0.509152		53	0.019043	0.024963	0.509152		53	-0.01534	0.308266	0.509152		53	0.547841	0.724516	0.510845	0.693921	0.509152
53.23	0.480238	0.608134	0.73603		53.2	0.003238	-0.09684	0.510634		53.2	0.131823	0.43464	0.510634		53.2	0.917742	0.920856	0.723323	0.705959	0.510634		53.2	0.019369	0.024865	0.510634		53.2	-0.01483	0.309263	0.510634		53.2	0.550671	0.725719	0.512849	0.696301	0.510634
53.45	0.48403	0.611747	0.739465		53.4	0.003336	-0.09666	0.512067		53.4	0.1326	0.435795	0.512067		53.4	0.920035	0.923037	0.725257	0.707336	0.512067		53.4	0.01934	0.025204	0.512067		53.4	-0.01474	0.310595	0.512067		53.4	0.551987	0.72747	0.513733	0.697666	0.512067
53.64	0.484344	0.614655	0.744966		53.6	0.003745	-0.09672	0.513299		53.6	0.133135	0.437114	0.513299		53.6	0.922155	0.924389	0.726997	0.709232	0.513299		53.6	0.019647	0.025206	0.513299		53.6	-0.01489	0.312243	0.513299		53.6	0.553735	0.729585	0.515019	0.699291	0.513299
53.84	0.480369	0.610097	0.739825		53.8	0.004044	-0.0966	0.51462		53.8	0.133986	0.438019	0.51462		53.8	0.924657	0.926098	0.729005	0.711292	0.51462		53.8	0.020012	0.025591	0.51462		53.8	-0.0151	0.314266	0.51462		53.8	0.555426	0.731427	0.517058	0.701047	0.51462
54.04	0.48485	0.61444	0.74403		54	0.005058	-0.09616	0.516415		54	0.134549	0.438925	0.516415		54	0.927015	0.927995	0.730671	0.712953	0.516415		54	0.020182	0.025329	0.516415		54	-0.01496	0.315417	0.516415		54	0.556979	0.733612	0.518617	0.702702	0.516415
54.24	0.486468	0.616841	0.747214		54.2	0.005733	-0.09654	0.518256		54.2	0.134981	0.44008	0.518256		54.2	0.928881	0.930087	0.731952	0.714515	0.518256		54.2	0.021101	0.025616	0.518256		54.2	-0.01539	0.316782	0.518256		54.2	0.558877	0.735191	0.519822	0.703703	0.518256
54.44	0.49522	0.62393	0.752639		54.4	0.006181	-0.09642	0.5201		54.4	0.135619	0.440675	0.5201		54.4	0.930915	0.932058	0.733497	0.71623	0.5201		54.4	0.021355	0.025789	0.5201		54.4	-0.01515	0.317862	0.5201		54.4	0.559919	0.736303	0.521591	0.705318	0.5201
54.64	0.491592	0.621428	0.751264		54.6	0.006244	-0.09656	0.521681		54.6	0.135916	0.441307	0.521681		54.6	0.932905	0.933819	0.73528	0.717937	0.521681		54.6	0.021772	0.026115	0.521681		54.6	-0.01523	0.318817	0.521681		54.6	0.561962	0.738493	0.523328	0.706879	0.521681
54.83	0.492733	0.622084	0.751434		54.8	0.006127	-0.09651	0.523429		54.8	0.136534	0.442437	0.523429		54.8	0.934782	0.935996	0.736897	0.719371	0.523429		54.8	0.021979	0.026478	0.523429		54.8	-0.01548	0.319323	0.523429		54.8	0.563854	0.740477	0.524788	0.708276	0.523429
55.05	0.494712	0.623188	0.751663		55	0.006622	-0.09648	0.525369		55	0.137321	0.443371	0.525369		55	0.936678	0.937949	0.73819	0.721174	0.525369		55	0.022471	0.026613	0.525369		55	-0.01578	0.320527	0.525369		55	0.565108	0.741932	0.526259	0.710108	0.525369
55.25	0.496457	0.62563	0.754803		55.2	0.007161	-0.09608	0.527051		55.2	0.137928	0.444702	0.527051		55.2	0.938386	0.940512	0.739748	0.723463	0.527051		55.2	0.022539	0.026958	0.527051		55.2	-0.01534	0.321771	0.527051		55.2	0.567061	0.743728	0.528456	0.711934	0.527051
55.44	0.497089	0.626452	0.755815		55.4	0.007485	-0.09668	0.528794		55.4	0.138499	0.44567	0.528794		55.4	0.940243	0.942413	0.741609	0.725073	0.528794		55.4	0.022972	0.027407	0.528794		55.4	-0.0152	0.322966	0.528794		55.4	0.568419	0.745677	0.530422	0.71329	0.528794
55.64	0.501627	0.630077	0.758528		55.6	0.007904	-0.09626	0.530622		55.6	0.139143	0.447297	0.530622		55.6	0.942359	0.944425	0.743102	0.727131	0.530622		55.6	0.023259	0.027925	0.530622		55.6	-0.01476	0.324181	0.530622		55.6	0.570307	0.747325	0.532042	0.715026	0.530622
55.84	0.501296	0.630825	0.760353		55.8	0.008438	-0.09583	0.532257		55.8	0.139813	0.44859	0.532257		55.8	0.943999	0.94727	0.745125	0.729164	0.532257		55.8	0.02368	0.027826	0.532257		55.8	-0.01422	0.325217	0.532257		55.8	0.571872	0.748877	0.53373	0.717043	0.532257
56.05	0.502267	0.633005	0.763743		56	0.00865	-0.09611	0.533773		56	0.139875	0.450294	0.533773		56	0.945806	0.94849	0.746723	0.730839	0.533773		56	0.024296	0.02808	0.533773		56	-0.01405	0.326258	0.533773		56	0.573243	0.750233	0.53553	0.719317	0.533773
56.24	0.50202	0.632095	0.76217		56.2	0.008674	-0.09608	0.535168		56.2	0.14013	0.451749	0.535168		56.2	0.947673	0.949717	0.74852	0.733039	0.535168		56.2	0.024928	0.027883	0.535168		56.2	-0.01393	0.326829	0.535168		56.2	0.575046	0.751898	0.537277	0.720772	0.535168
56.44	0.507224	0.636015	0.764807		56.4	0.00909	-0.09654	0.53662		56.4	0.140684	0.453378	0.53662		56.4	0.949472	0.95139	0.750188	0.734494	0.53662		56.4	0.025225	0.028155	0.53662		56.4	-0.01326	0.327916	0.53662		56.4	0.576836	0.753039	0.538743	0.722448	0.53662
56.64	0.508496	0.638787	0.769077		56.6	0.009106	-0.0968	0.538205		56.6	0.141742	0.454983	0.538205		56.6	0.95156	0.953452	0.751995	0.735923	0.538205		56.6	0.025552	0.028694	0.538205		56.6	-0.01301	0.32829	0.538205		56.6	0.579292	0.755137	0.540784	0.72435	0.538205
56.85	0.508371	0.639197	0.770024		56.8	0.009279	-0.09677	0.539543		56.8	0.14245	0.45632	0.539543		56.8	0.95324	0.955778	0.753638	0.737558	0.539543		56.8	0.026097	0.02923	0.539543		56.8	-0.01252	0.329097	0.539543		56.8	0.581341	0.756462	0.542857	0.726241	0.539543
57.05	0.509218	0.638235	0.767251		57	0.010014	-0.09668	0.541086		57	0.142823	0.457457	0.541086		57	0.954981	0.957744	0.755025	0.739679	0.541086		57	0.026534	0.029249	0.541086		57	-0.01174	0.329805	0.541086		57	0.5834	0.75768	0.544953	0.728042	0.541086
57.23	0.513523	0.64215	0.770778		57.2	0.010236	-0.09664	0.542433		57.2	0.143461	0.459149	0.542433		57.2	0.957314	0.95949	0.756908	0.741441	0.542433		57.2	0.027186	0.02976	0.542433		57.2	-0.01162	0.331032	0.542433		57.2	0.585451	0.759075	0.546412	0.7299	0.542433
57.44	0.515693	0.643518	0.771344		57.4	0.01007	-0.09661	0.543818		57.4	0.143995	0.460365	0.543818		57.4	0.959217	0.961636	0.758881	0.743555	0.543818		57.4	0.027481	0.029787	0.543818		57.4	-0.0117	0.3325	0.543818		57.4	0.586488	0.760631	0.547349	0.731925	0.543818
57.63	0.518524	0.646992	0.775461		57.6	0.010545	-0.0965	0.545301		57.6	0.144506	0.461981	0.545301		57.6	0.961452	0.963819	0.760377	0.745259	0.545301		57.6	0.027538	0.03019	0.545301		57.6	-0.0113	0.333962	0.545301		57.6	0.587948	0.762495	0.549351	0.7342	0.545301
57.85	0.517035	0.647042	0.777048		57.8	0.010827	-0.09638	0.547144		57.8	0.145166	0.463107	0.547144		57.8	0.963889	0.966329	0.762453	0.746634	0.547144		57.8	0.02729	0.030024	0.547144		57.8	-0.0115	0.335182	0.547144		57.8	0.589418	0.764558	0.550838	0.735748	0.547144
58.04	0.522745	0.650998	0.77925		58	0.01131	-0.09656	0.549014		58	0.145734	0.464132	0.549014		58	0.965509	0.968112	0.763995	0.747525	0.549014		58	0.02746	0.029768	0.549014		58	-0.01175	0.335626	0.549014		58	0.591073	0.766407	0.552242	0.737662	0.549014
58.23	0.521894	0.650969	0.780045		58.2	0.010801	-0.09701	0.550739		58.2	0.14596	0.465201	0.550739		58.2	0.966699	0.971066	0.765477	0.749107	0.550739		58.2	0.028025	0.030008	0.550739		58.2	-0.01214	0.336507	0.550739		58.2	0.592599	0.76801	0.554393	0.738994	0.550739
58.45	0.524423	0.653957	0.783491		58.4	0.010758	-0.09699	0.552359		58.4	0.146813	0.46602	0.552359		58.4	0.968592	0.972961	0.766704	0.750428	0.552359		58.4	0.02794	0.030218	0.552359		58.4	-0.01219	0.338068	0.552359		58.4	0.593671	0.769873	0.556126	0.740495	0.552359
58.65	0.526542	0.65391	0.781278		58.6	0.010656	-0.09715	0.553968		58.6	0.147785	0.466774	0.553968		58.6	0.970585	0.975346	0.768409	0.751959	0.553968		58.6	0.028242	0.030449	0.553968		58.6	-0.01254	0.339505	0.553968		58.6	0.595498	0.772135	0.557507	0.741917	0.553968
58.84	0.527683	0.656532	0.785382		58.8	0.011245	-0.09741	0.555846		58.8	0.14845	0.467833	0.555846		58.8	0.972512	0.9782	0.769651	0.753311	0.555846		58.8	0.028351	0.030849	0.555846		58.8	-0.01291	0.34083	0.555846		58.8	0.597421	0.773525	0.558835	0.744004	0.555846
59.04	0.524205	0.654288	0.78437		59	0.011618	-0.09714	0.557422		59	0.149097	0.468797	0.557422		59	0.974105	0.980146	0.771177	0.755131	0.557422		59	0.02857	0.031088	0.557422		59	-0.01262	0.342528	0.557422		59	0.598991	0.774894	0.560652	0.745411	0.557422
59.23	0.530502	0.660356	0.79021		59.2	0.011665	-0.09751	0.559049		59.2	0.149663	0.46939	0.559049		59.2	0.976013	0.982255	0.772992	0.757036	0.559049		59.2	0.028762	0.03131	0.559049		59.2	-0.01242	0.343711	0.559049		59.2	0.60103	0.776429	0.562192	0.747216	0.559049
59.45	0.52964	0.65972	0.7898		59.4	0.011783	-0.09774	0.56092		59.4	0.150368	0.470029	0.56092		59.4	0.978308	0.983845	0.774671	0.758385	0.56092		59.4	0.029072	0.031642	0.56092		59.4	-0.0124	0.344942	0.56092		59.4	0.602373	0.778037	0.563575	0.748578	0.56092
59.62	0.532614	0.662161	0.791707		59.6	0.012052	-0.09778	0.562497		59.6	0.151441	0.471999	0.562497		59.6	0.980412	0.985085	0.776417	0.759862	0.562497		59.6	0.029404	0.032339	0.562497		59.6	-0.01242	0.346286	0.562497		59.6	0.604057	0.77954	0.565173	0.750505	0.562497
59.83	0.536074	0.661501	0.786929		59.8	0.012442	-0.09816	0.563829		59.8	0.15199	0.472599	0.563829		59.8	0.982033	0.986559	0.778464	0.761293	0.563829		59.8	0.029979	0.032198	0.563829		59.8	-0.0122	0.347203	0.563829		59.8	0.605365	0.78098	0.566711	0.752447	0.563829
60.04	0.536053	0.667026	0.797998		60	0.012265	-0.0989	0.565187		60	0.152295	0.473816	0.565187		60	0.983795	0.987554	0.780218	0.762528	0.565187		60	0.03034	0.032829	0.565187		60	-0.01222	0.348108	0.565187		60	0.606435	0.782821	0.568509	0.753999	0.565187
60.24	0.537242	0.663672	0.790103		60.2	0.012579	-0.09901	0.566673		60.2	0.153163	0.475036	0.566673		60.2	0.986135	0.988836	0.782051	0.763717	0.566673		60.2	0.03051	0.033175	0.566673		60.2	-0.01195	0.348404	0.566673		60.2	0.608085	0.784496	0.570239	0.755362	0.566673
60.44	0.535745	0.667643	0.79954		60.4	0.012634	-0.09932	0.568322		60.4	0.153702	0.47644	0.568322		60.4	0.988287	0.990529	0.783373	0.764915	0.568322		60.4	0.030702	0.033392	0.568322		60.4	-0.01162	0.349802	0.568322		60.4	0.609591	0.786006	0.571671	0.757386	0.568322
60.64	0.544686	0.67226	0.799833		60.6	0.012846	-0.09937	0.569824		60.6	0.154583	0.478057	0.569824		60.6	0.990302	0.992826	0.785007	0.766489	0.569824		60.6	0.030872	0.034178	0.569824		60.6	-0.01138	0.350646	0.569824		60.6	0.611535	0.787393	0.57356	0.758936	0.569824
60.84	0.544752	0.672284	0.799817		60.8	0.012828	-0.0992	0.571454		60.8	0.155159	0.4793	0.571454		60.8	0.992194	0.993609	0.786214	0.767938	0.571454		60.8	0.031327	0.034653	0.571454		60.8	-0.01149	0.352012	0.571454		60.8	0.61312	0.788085	0.575122	0.760799	0.571454
61.05	0.545043	0.673645	0.802247		61	0.01363	-0.09884	0.573038		61	0.155939	0.480908	0.573038		61	0.994305	0.995082	0.78782	0.770134	0.573038		61	0.031603	0.034984	0.573038		61	-0.01104	0.353121	0.573038		61	0.614547	0.789086	0.576558	0.762399	0.573038
61.24	0.547282	0.674473	0.801664		61.2	0.013705	-0.09906	0.57451		61.2	0.156275	0.482629	0.57451		61.2	0.995997	0.997285	0.789621	0.771227	0.57451		61.2	0.031977	0.035137	0.57451		61.2	-0.0106	0.354478	0.57451		61.2	0.616285	0.790633	0.577389	0.764495	0.57451
61.43	0.551435	0.677269	0.803103		61.4	0.013648	-0.09866	0.575981		61.4	0.156917	0.484198	0.575981		61.4	0.997731	0.999229	0.791499	0.772667	0.575981		61.4	0.031917	0.035295	0.575981		61.4	-0.00999	0.355488	0.575981		61.4	0.617739	0.792627	0.578644	0.766463	0.575981
61.64	0.551887	0.678203	0.804518		61.6	0.014002	-0.09865	0.577556		61.6	0.15748	0.48558	0.577556		61.6	0.999696	1.00136	0.793298	0.773883	0.577556		61.6	0.031689	0.035835	0.577556		61.6	-0.00933	0.356444	0.577556		61.6	0.619411	0.794627	0.580089	0.768327	0.577556
61.85	0.551402	0.677654	0.803905		61.8	0.014468	-0.0987	0.579282		61.8	0.157989	0.487021	0.579282		61.8	1.00133	1.00266	0.795174	0.775449	0.579282		61.8	0.031381	0.03639	0.579282		61.8	-0.0094	0.357769	0.579282		61.8	0.620786	0.796412	0.581359	0.76994	0.579282
62.05	0.548854	0.67784	0.806827		62	0.014849	-0.09851	0.580766		62	0.158673	0.488103	0.580766		62	1.00264	1.00388	0.796448	0.777011	0.580766		62	0.032026	0.036685	0.580766		62	-0.00928	0.35889	0.580766		62	0.622632	0.798407	0.582534	0.771622	0.580766
62.23	0.550306	0.680885	0.811463		62.2	0.014849	-0.09815	0.582079		62.2	0.159031	0.488926	0.582079		62.2	1.00439	1.0067	0.798369	0.779177	0.582079		62.2	0.03261	0.036595	0.582079		62.2	-0.00867	0.360534	0.582079		62.2	0.624423	0.800111	0.583798	0.773077	0.582079
62.43	0.556953	0.685693	0.814434		62.4	0.015442	-0.09807	0.583651		62.4	0.160106	0.489992	0.583651		62.4	1.00636	1.0084	0.799904	0.780421	0.583651		62.4	0.033298	0.037029	0.583651		62.4	-0.00835	0.361934	0.583651		62.4	0.626349	0.801605	0.584937	0.774504	0.583651
62.63	0.554741	0.683818	0.812896		62.6	0.015968	-0.09807	0.585179		62.6	0.160754	0.490969	0.585179		62.6	1.00812	1.01051	0.801597	0.782141	0.585179		62.6	0.033913	0.037026	0.585179		62.6	-0.00782	0.362913	0.585179		62.6	0.628388	0.802853	0.586169	0.776218	0.585179
62.85	0.556723	0.685765	0.814807		62.8	0.016195	-0.09763	0.586741		62.8	0.160847	0.492172	0.586741		62.8	1.00945	1.01268	0.802834	0.78392	0.586741		62.8	0.034162	0.037452	0.586741		62.8	-0.00741	0.364145	0.586741		62.8	0.630234	0.804082	0.587912	0.77777	0.586741
63.04	0.560284	0.687357	0.814429		63	0.016508	-0.09704	0.588229		63	0.161589	0.493298	0.588229		63	1.01102	1.01401	0.804494	0.785442	0.588229		63	0.035168	0.03752	0.588229		63	-0.00688	0.364982	0.588229		63	0.631968	0.805801	0.589459	0.779399	0.588229
63.23	0.562648	0.688878	0.815107		63.2	0.017095	-0.09728	0.589713		63.2	0.162439	0.494138	0.589713		63.2	1.0132	1.0154	0.805841	0.786924	0.589713		63.2	0.035812	0.038009	0.589713		63.2	-0.00697	0.365847	0.589713		63.2	0.633865	0.807803	0.590537	0.781296	0.589713
63.45	0.563514	0.689924	0.816333		63.4	0.017858	-0.09691	0.591194		63.4	0.163075	0.495127	0.591194		63.4	1.01513	1.01671	0.806701	0.787961	0.591194		63.4	0.036249	0.038507	0.591194		63.4	-0.00651	0.366766	0.591194		63.4	0.635305	0.809792	0.592573	0.782772	0.591194
63.64	0.567664	0.693631	0.819599		63.6	0.018295	-0.09717	0.59259		63.6	0.164128	0.496535	0.59259		63.6	1.01698	1.01846	0.808259	0.7888	0.59259		63.6	0.036745	0.03922	0.59259		63.6	-0.00635	0.367258	0.59259		63.6	0.636788	0.811512	0.594488	0.784394	0.59259
63.84	0.569587	0.695546	0.821504		63.8	0.018655	-0.0973	0.59398		63.8	0.164836	0.497327	0.59398		63.8	1.01898	1.01996	0.809731	0.790451	0.59398		63.8	0.036958	0.039308	0.59398		63.8	-0.00649	0.36787	0.59398		63.8	0.637964	0.813151	0.596346	0.786215	0.59398
64.04	0.562585	0.692665	0.822745		64	0.018817	-0.09754	0.595393		64	0.165011	0.498461	0.595393		64	1.02125	1.02214	0.810496	0.792031	0.595393		64	0.037567	0.039162	0.595393		64	-0.00613	0.368445	0.595393		64	0.639447	0.815355	0.598306	0.788004	0.595393
64.23	0.57263	0.696125	0.819619		64.2	0.019266	-0.09736	0.597074		64.2	0.165526	0.499872	0.597074		64.2	1.02395	1.02392	0.811569	0.793297	0.597074		64.2	0.038248	0.038909	0.597074		64.2	-0.00604	0.368843	0.597074		64.2	0.641295	0.817136	0.600049	0.790181	0.597074
64.43	0.570733	0.697505	0.824277		64.4	0.019022	-0.09749	0.598648		64.4	0.165511	0.501156	0.598648		64.4	1.02576	1.02532	0.812425	0.794805	0.598648		64.4	0.038726	0.03892	0.598648		64.4	-0.00664	0.370133	0.598648		64.4	0.642694	0.818117	0.601783	0.79213	0.598648
64.65	0.572029	0.700218	0.828408		64.6	0.019152	-0.09784	0.600105		64.6	0.166411	0.502407	0.600105		64.6	1.02773	1.02746	0.81348	0.796457	0.600105		64.6	0.038881	0.039068	0.600105		64.6	-0.0066	0.370861	0.600105		64.6	0.644214	0.819702	0.604024	0.793633	0.600105
64.84	0.574043	0.701157	0.828272		64.8	0.019498	-0.09779	0.601735		64.8	0.166724	0.503504	0.601735		64.8	1.02938	1.02802	0.814967	0.797585	0.601735		64.8	0.039359	0.039364	0.601735		64.8	-0.00659	0.372255	0.601735		64.8	0.64544	0.821182	0.605271	0.795364	0.601735
65.04	0.569788	0.699299	0.828811		65	0.019808	-0.0981	0.60307		65	0.16744	0.504657	0.60307		65	1.03083	1.02992	0.816083	0.798959	0.60307		65	0.039758	0.039708	0.60307		65	-0.00657	0.372963	0.60307		65	0.646514	0.82294	0.606754	0.79673	0.60307
65.24	0.575678	0.705267	0.834856		65.2	0.019795	-0.0982	0.604427		65.2	0.167455	0.505958	0.604427		65.2	1.03213	1.03193	0.817759	0.799931	0.604427		65.2	0.039748	0.039171	0.604427		65.2	-0.00623	0.373549	0.604427		65.2	0.647928	0.824563	0.608256	0.798528	0.604427
65.45	0.574715	0.703758	0.8328		65.4	0.020202	-0.0979	0.60593		65.4	0.168008	0.50737	0.60593		65.4	1.03407	1.03321	0.819401	0.801512	0.60593		65.4	0.039853	0.039812	0.60593		65.4	-0.00586	0.37455	0.60593		65.4	0.649389	0.826278	0.609922	0.799802	0.60593
65.65	0.58074	0.704975	0.82921		65.6	0.020736	-0.09798	0.607167		65.6	0.168664	0.508249	0.607167		65.6	1.03575	1.0347	0.820556	0.803068	0.607167		65.6	0.039995	0.039996	0.607167		65.6	-0.00578	0.375298	0.607167		65.6	0.650952	0.827397	0.610849	0.801246	0.607167
65.84	0.580055	0.707382	0.834709		65.8	0.021067	-0.0975	0.608735		65.8	0.169578	0.509941	0.608735		65.8	1.03754	1.03653	0.821986	0.804977	0.608735		65.8	0.039973	0.040402	0.608735		65.8	-0.00616	0.376743	0.608735		65.8	0.651933	0.829029	0.611978	0.802752	0.608735
66.04	0.57745	0.709142	0.840834		66	0.021233	-0.0973	0.609844		66	0.170518	0.511213	0.609844		66	1.03864	1.03883	0.823956	0.806589	0.609844		66	0.040489	0.040522	0.609844		66	-0.00609	0.377654	0.609844		66	0.653872	0.830201	0.613321	0.804077	0.609844
66.24	0.585094	0.712143	0.839191		66.2	0.021137	-0.09709	0.611308		66.2	0.170758	0.512076	0.611308		66.2	1.0406	1.0409	0.826171	0.808256	0.611308		66.2	0.040889	0.040849	0.611308		66.2	-0.00573	0.378814	0.611308		66.2	0.655691	0.831233	0.615056	0.805642	0.611308
66.44	0.585857	0.712422	0.838987		66.4	0.021463	-0.09719	0.612959		66.4	0.171307	0.513488	0.612959		66.4	1.04212	1.04228	0.827736	0.809518	0.612959		66.4	0.040731	0.041251	0.612959		66.4	-0.0053	0.379949	0.612959		66.4	0.657222	0.832192	0.617068	0.806948	0.612959
66.65	0.584055	0.713035	0.842015		66.6	0.021493	-0.09728	0.614335		66.6	0.171612	0.51507	0.614335		66.6	1.04369	1.04354	0.829448	0.811399	0.614335		66.6	0.041127	0.041325	0.614335		66.6	-0.00459	0.381391	0.614335		66.6	0.65887	0.833594	0.618557	0.808814	0.614335
66.85	0.593557	0.719854	0.846151		66.8	0.021788	-0.09695	0.615965		66.8	0.172074	0.516178	0.615965		66.8	1.04469	1.04476	0.830969	0.81296	0.615965		66.8	0.041299	0.041907	0.615965		66.8	-0.00443	0.382981	0.615965		66.8	0.660139	0.835174	0.620133	0.810326	0.615965
67.04	0.588009	0.716165	0.844321		67	0.022531	-0.09688	0.617314		67	0.173227	0.51761	0.617314		67	1.04641	1.04638	0.832453	0.813722	0.617314		67	0.041959	0.042205	0.617314		67	-0.00389	0.38373	0.617314		67	0.662108	0.837079	0.621509	0.81226	0.617314
67.23	0.588966	0.717304	0.845642		67.2	0.023067	-0.09732	0.618729		67.2	0.174002	0.518931	0.618729		67.2	1.04778	1.04786	0.833649	0.815011	0.618729		67.2	0.042196	0.043177	0.618729		67.2	-0.00386	0.38485	0.618729		67.2	0.663847	0.838538	0.623135	0.813702	0.618729
67.45	0.597188	0.722855	0.848523		67.4	0.023305	-0.0973	0.620122		67.4	0.174581	0.519865	0.620122		67.4	1.04911	1.04984	0.834292	0.81619	0.620122		67.4	0.04254	0.043296	0.620122		67.4	-0.00367	0.385732	0.620122		67.4	0.665286	0.839739	0.624914	0.815489	0.620122
67.65	0.598132	0.723299	0.848467		67.6	0.023463	-0.09812	0.621538		67.6	0.175349	0.520977	0.621538		67.6	1.05077	1.05229	0.835943	0.817502	0.621538		67.6	0.042744	0.04372	0.621538		67.6	-0.0039	0.386318	0.621538		67.6	0.666957	0.840959	0.626422	0.816849	0.621538
67.84	0.596561	0.722315	0.84807		67.8	0.023567	-0.09874	0.623015		67.8	0.175807	0.522361	0.623015		67.8	1.05227	1.0541	0.837292	0.819328	0.623015		67.8	0.043019	0.043836	0.623015		67.8	-0.00382	0.387478	0.623015		67.8	0.668301	0.842569	0.627767	0.818494	0.623015
68.04	0.598983	0.723789	0.848596		68	0.02359	-0.09923	0.624561		68	0.17606	0.523622	0.624561		68	1.05444	1.05624	0.838607	0.820827	0.624561		68	0.04367	0.043785	0.624561		68	-0.00324	0.388184	0.624561		68	0.670093	0.84417	0.628955	0.820361	0.624561
68.24	0.595656	0.724735	0.853814		68.2	0.023778	-0.09938	0.626233		68.2	0.176307	0.524975	0.626233		68.2	1.05643	1.05793	0.840145	0.822409	0.626233		68.2	0.044167	0.044301	0.626233		68.2	-0.00334	0.389306	0.626233		68.2	0.671402	0.845769	0.630648	0.822127	0.626233
68.45	0.601394	0.727056	0.852718		68.4	0.023908	-0.09962	0.627839		68.4	0.176463	0.525797	0.627839		68.4	1.05794	1.05957	0.841382	0.823634	0.627839		68.4	0.043922	0.045094	0.627839		68.4	-0.00347	0.390597	0.627839		68.4	0.672709	0.847346	0.632084	0.823861	0.627839
68.65	0.603654	0.727599	0.851545		68.6	0.024327	-0.10009	0.629632		68.6	0.177035	0.526725	0.629632		68.6	1.05988	1.06148	0.842674	0.824637	0.629632		68.6	0.043743	0.045352	0.629632		68.6	-0.00338	0.391556	0.629632		68.6	0.674041	0.84971	0.633237	0.825396	0.629632
68.84	0.602705	0.729881	0.857056		68.8	0.024674	-0.10018	0.631324		68.8	0.177119	0.528099	0.631324		68.8	1.06139	1.06281	0.844011	0.825818	0.631324		68.8	0.043914	0.045999	0.631324		68.8	-0.00348	0.392484	0.631324		68.8	0.675586	0.851576	0.634153	0.826833	0.631324
69.04	0.603868	0.731367	0.858867		69	0.025154	-0.10017	0.632704		69	0.177619	0.529193	0.632704		69	1.06286	1.06517	0.845096	0.826533	0.632704		69	0.044136	0.04632	0.632704		69	-0.00402	0.392926	0.632704		69	0.677107	0.85367	0.635761	0.828257	0.632704
69.23	0.605526	0.731497	0.857468		69.2	0.025819	-0.09965	0.634196		69.2	0.177883	0.530526	0.634196		69.2	1.06448	1.06648	0.846464	0.827654	0.634196		69.2	0.043973	0.046318	0.634196		69.2	-0.00398	0.393658	0.634196		69.2	0.678513	0.855132	0.637277	0.83003	0.634196
69.45	0.6101	0.734244	0.858387		69.4	0.026184	-0.09985	0.635739		69.4	0.178475	0.531757	0.635739		69.4	1.06627	1.06793	0.847678	0.828621	0.635739		69.4	0.044459	0.047215	0.635739		69.4	-0.00365	0.394946	0.635739		69.4	0.680506	0.85662	0.63831	0.831082	0.635739
69.65	0.6105	0.734185	0.85787		69.6	0.026593	-0.09932	0.637234		69.6	0.179385	0.532642	0.637234		69.6	1.06781	1.06934	0.849003	0.829854	0.637234		69.6	0.044779	0.047499	0.637234		69.6	-0.00382	0.395508	0.637234		69.6	0.682071	0.857834	0.639475	0.833011	0.637234
69.84	0.612132	0.736772	0.861412		69.8	0.026746	-0.09865	0.638839		69.8	0.179796	0.533865	0.638839		69.8	1.06942	1.07154	0.850875	0.831205	0.638839		69.8	0.044926	0.04782	0.638839		69.8	-0.00395	0.396692	0.638839		69.8	0.683356	0.858992	0.641127	0.834635	0.638839
70.04	0.612963	0.738474	0.863984		70	0.027041	-0.09847	0.640067		70	0.180358	0.534704	0.640067		70	1.07098	1.07297	0.852774	0.83234	0.640067		70	0.045505	0.048385	0.640067		70	-0.00312	0.397753	0.640067		70	0.685523	0.860255	0.64354	0.835833	0.640067
70.24	0.614229	0.741389	0.868549		70.2	0.026786	-0.09814	0.641715		70.2	0.180732	0.535117	0.641715		70.2	1.07342	1.07375	0.854112	0.833462	0.641715		70.2	0.045699	0.048698	0.641715		70.2	-0.00276	0.398953	0.641715		70.2	0.687004	0.861526	0.645161	0.837616	0.641715
70.44	0.61468	0.741084	0.867488		70.4	0.026914	-0.09814	0.643116		70.4	0.181465	0.536173	0.643116		70.4	1.07497	1.07506	0.855534	0.834711	0.643116		70.4	0.04611	0.048535	0.643116		70.4	-0.00187	0.400213	0.643116		70.4	0.688466	0.862662	0.646543	0.83885	0.643116
70.64	0.615273	0.744305	0.873338		70.6	0.026953	-0.09823	0.644376		70.6	0.182362	0.537322	0.644376		70.6	1.0765	1.07603	0.85699	0.835701	0.644376		70.6	0.046734	0.048701	0.644376		70.6	-0.00118	0.401041	0.644376		70.6	0.689733	0.864187	0.647666	0.840535	0.644376
70.83	0.612213	0.739305	0.866396		70.8	0.027255	-0.09799	0.645755		70.8	0.183434	0.53791	0.645755		70.8	1.07773	1.07698	0.858384	0.836351	0.645755		70.8	0.047046	0.048862	0.645755		70.8	-0.00102	0.401733	0.645755		70.8	0.690945	0.865259	0.648836	0.841707	0.645755
71.05	0.62015	0.745765	0.87138		71	0.027701	-0.09826	0.64695		71	0.184335	0.538266	0.64695		71	1.07934	1.07868	0.859249	0.837338	0.64695		71	0.047805	0.048839	0.64695		71	-0.00062	0.40259	0.64695		71	0.692929	0.866404	0.650307	0.842904	0.64695
71.24	0.622128	0.747811	0.873495		71.2	0.027888	-0.09838	0.648462		71.2	0.185299	0.539071	0.648462		71.2	1.08065	1.08002	0.860528	0.838816	0.648462		71.2	0.048164	0.049097	0.648462		71.2	-0.00067	0.403499	0.648462		71.2	0.694215	0.867438	0.652261	0.844087	0.648462
71.44	0.621906	0.746745	0.871584		71.4	0.028188	-0.09801	0.649572		71.4	0.186044	0.539938	0.649572		71.4	1.08223	1.08156	0.86191	0.8401	0.649572		71.4	0.04899	0.048885	0.649572		71.4	-0.00021	0.404489	0.649572		71.4	0.695564	0.868676	0.65373	0.845562	0.649572
71.65	0.624512	0.749312	0.874112		71.6	0.028389	-0.0988	0.650811		71.6	0.18683	0.54072	0.650811		71.6	1.08345	1.08368	0.863459	0.841118	0.650811		71.6	0.049203	0.048974	0.650811		71.6	-6.6e-05	0.405423	0.650811		71.6	0.697017	0.86995	0.655434	0.846424	0.650811
71.85	0.623913	0.749161	0.874409		71.8	0.028522	-0.09883	0.652383		71.8	0.187668	0.541966	0.652383		71.8	1.08517	1.08481	0.864961	0.842657	0.652383		71.8	0.049804	0.049122	0.652383		71.8	0.000264	0.406893	0.652383		71.8	0.697619	0.871315	0.656662	0.847886	0.652383
72.05	0.628149	0.752656	0.877163		72	0.028886	-0.0988	0.653563		72	0.188412	0.543371	0.653563		72	1.08708	1.08618	0.866473	0.844259	0.653563		72	0.050059	0.049295	0.653563		72	1.17e-05	0.407914	0.653563		72	0.698831	0.872487	0.657652	0.849637	0.653563
72.23	0.626768	0.751582	0.876396		72.2	0.029242	-0.09887	0.655055		72.2	0.188755	0.544481	0.655055		72.2	1.08883	1.08766	0.867866	0.846207	0.655055		72.2	0.050662	0.049211	0.655055		72.2	8.61e-06	0.409323	0.655055		72.2	0.699959	0.874537	0.659111	0.850809	0.655055
72.45	0.627272	0.753601	0.879929		72.4	0.029425	-0.09858	0.656582		72.4	0.189301	0.545865	0.656582		72.4	1.09052	1.08894	0.869123	0.847869	0.656582		72.4	0.050543	0.049461	0.656582		72.4	-5.7e-05	0.410753	0.656582		72.4	0.700972	0.876088	0.660055	0.85233	0.656582
72.63	0.628415	0.754001	0.879587		72.6	0.029723	-0.0988	0.657788		72.6	0.18973	0.547159	0.657788		72.6	1.09207	1.0903	0.870169	0.849325	0.657788		72.6	0.051129	0.049579	0.657788		72.6	-6e-05	0.411501	0.657788		72.6	0.702317	0.877714	0.661199	0.853575	0.657788
72.85	0.630368	0.755337	0.880306		72.8	0.030269	-0.0987	0.659073		72.8	0.190397	0.54814	0.659073		72.8	1.09374	1.09216	0.871687	0.850886	0.659073		72.8	0.051361	0.04999	0.659073		72.8	-2.8e-05	0.412957	0.659073		72.8	0.70364	0.879416	0.662699	0.854862	0.659073
73.04	0.631708	0.756289	0.880871		73	0.030698	-0.09844	0.660224		73	0.190923	0.549154	0.660224		73	1.09528	1.09356	0.873097	0.851856	0.660224		73	0.051474	0.050314	0.660224		73	-0.00022	0.414254	0.660224		73	0.705177	0.880964	0.664414	0.856246	0.660224
73.23	0.633612	0.759944	0.886276		73.2	0.030509	-0.09807	0.66173		73.2	0.19142	0.549865	0.66173		73.2	1.09685	1.09396	0.874139	0.852736	0.66173		73.2	0.051716	0.050665	0.66173		73.2	-0.00025	0.415259	0.66173		73.2	0.706464	0.882123	0.66565	0.857719	0.66173
73.45	0.632135	0.760575	0.889015		73.4	0.030475	-0.09836	0.663231		73.4	0.191737	0.550763	0.663231		73.4	1.09808	1.09616	0.875898	0.854166	0.663231		73.4	0.051952	0.051117	0.663231		73.4	0.000157	0.415952	0.663231		73.4	0.708326	0.883121	0.666665	0.859168	0.663231
73.62	0.63875	0.763713	0.888675		73.6	0.030666	-0.09769	0.664569		73.6	0.19204	0.551714	0.664569		73.6	1.09984	1.09778	0.876708	0.855814	0.664569		73.6	0.051961	0.051677	0.664569		73.6	7.49e-05	0.416451	0.664569		73.6	0.709594	0.884519	0.668325	0.860712	0.664569
73.82	0.636228	0.762078	0.887929		73.8	0.030677	-0.09757	0.665994		73.8	0.192137	0.552703	0.665994		73.8	1.10147	1.0996	0.878186	0.857216	0.665994		73.8	0.052369	0.051883	0.665994		73.8	0.000372	0.417176	0.665994		73.8	0.710704	0.885721	0.67005	0.861855	0.665994
74.04	0.641136	0.763335	0.885534		74	0.030737	-0.0977	0.667358		74	0.192556	0.553666	0.667358		74	1.103	1.10086	0.879154	0.85871	0.667358		74	0.052446	0.052037	0.667358		74	0.000825	0.417801	0.667358		74	0.712642	0.887264	0.672233	0.863297	0.667358
74.23	0.640878	0.766014	0.891149		74.2	0.030986	-0.09808	0.668934		74.2	0.19238	0.554858	0.668934		74.2	1.10429	1.10248	0.880481	0.860129	0.668934		74.2	0.052458	0.052079	0.668934		74.2	0.001088	0.418629	0.668934		74.2	0.713925	0.888206	0.673201	0.864675	0.668934
74.44	0.64029	0.764334	0.888378		74.4	0.031304	-0.09844	0.670458		74.4	0.192749	0.556282	0.670458		74.4	1.10573	1.10416	0.881773	0.86141	0.670458		74.4	0.052928	0.052455	0.670458		74.4	0.001255	0.418895	0.670458		74.4	0.715458	0.889405	0.674004	0.866019	0.670458
74.62	0.639323	0.765911	0.892499		74.6	0.031684	-0.09867	0.672095		74.6	0.193539	0.557438	0.672095		74.6	1.10714	1.10541	0.88296	0.862394	0.672095		74.6	0.052975	0.052502	0.672095		74.6	0.00153	0.419553	0.672095		74.6	0.716736	0.890825	0.67544	0.86787	0.672095
74.84	0.645248	0.770073	0.894898		74.8	0.031839	-0.09854	0.673642		74.8	0.194246	0.558262	0.673642		74.8	1.10841	1.1066	0.884196	0.863471	0.673642		74.8	0.05315	0.052861	0.673642		74.8	0.001842	0.420442	0.673642		74.8	0.718303	0.892262	0.676758	0.869348	0.673642
75.05	0.646159	0.770657	0.895155		75	0.032461	-0.09877	0.674994		75	0.194577	0.558866	0.674994		75	1.10961	1.10819	0.885232	0.864778	0.674994		75	0.052956	0.052746	0.674994		75	0.001792	0.421461	0.674994		75	0.719733	0.89387	0.678245	0.870786	0.674994
75.24	0.64887	0.773717	0.898564		75.2	0.032454	-0.09894	0.676436		75.2	0.195216	0.560248	0.676436		75.2	1.11067	1.10938	0.886685	0.865928	0.676436		75.2	0.052808	0.053468	0.676436		75.2	0.00191	0.421987	0.676436		75.2	0.720932	0.895301	0.679451	0.872408	0.676436
75.44	0.648343	0.773535	0.898727		75.4	0.033083	-0.09869	0.677586		75.4	0.195707	0.561269	0.677586		75.4	1.11211	1.11121	0.888053	0.866572	0.677586		75.4	0.053499	0.053829	0.677586		75.4	0.002288	0.422767	0.677586		75.4	0.722254	0.896609	0.680304	0.87418	0.677586
75.65	0.652708	0.773138	0.893568		75.6	0.033454	-0.09911	0.678869		75.6	0.196184	0.562387	0.678869		75.6	1.11323	1.11262	0.889542	0.867591	0.678869		75.6	0.053771	0.054194	0.678869		75.6	0.002197	0.423874	0.678869		75.6	0.723149	0.898289	0.681552	0.875901	0.678869
75.83	0.654353	0.775934	0.897514		75.8	0.033909	-0.09877	0.680489		75.8	0.196816	0.563599	0.680489		75.8	1.1152	1.11386	0.890784	0.869443	0.680489		75.8	0.054051	0.054512	0.680489		75.8	0.002257	0.424681	0.680489		75.8	0.724378	0.899555	0.682636	0.877551	0.680489
76.04	0.652583	0.777113	0.901643		76	0.03398	-0.0988	0.681654		76	0.197282	0.565008	0.681654		76	1.11654	1.11488	0.892073	0.870745	0.681654		76	0.0544	0.054789	0.681654		76	0.001888	0.425695	0.681654		76	0.725983	0.900603	0.683756	0.879102	0.681654
76.24	0.654282	0.776394	0.898506		76.2	0.033935	-0.09843	0.683014		76.2	0.197836	0.565497	0.683014		76.2	1.11847	1.11583	0.893554	0.872314	0.683014		76.2	0.05505	0.055161	0.683014		76.2	0.002047	0.42686	0.683014		76.2	0.726928	0.902249	0.685235	0.880475	0.683014
76.44	0.657057	0.779981	0.902905		76.4	0.03416	-0.09791	0.684063		76.4	0.198529	0.566567	0.684063		76.4	1.12023	1.11752	0.894983	0.873541	0.684063		76.4	0.054915	0.055723	0.684063		76.4	0.002227	0.428237	0.684063		76.4	0.728133	0.903603	0.68646	0.882252	0.684063
76.63	0.654313	0.780767	0.90722		76.6	0.034395	-0.09832	0.68509		76.6	0.199387	0.567126	0.68509		76.6	1.12127	1.11872	0.896028	0.874181	0.68509		76.6	0.055522	0.056188	0.68509		76.6	0.002548	0.428886	0.68509		76.6	0.729502	0.90454	0.687642	0.883817	0.68509
76.85	0.663983	0.785744	0.907506		76.8	0.034867	-0.09834	0.686612		76.8	0.200072	0.567761	0.686612		76.8	1.12318	1.12043	0.897404	0.875359	0.686612		76.8	0.055551	0.056458	0.686612		76.8	0.002688	0.429907	0.686612		76.8	0.730699	0.905893	0.689142	0.885115	0.686612
77.04	0.658991	0.78294	0.906889		77	0.034967	-0.09807	0.687825		77	0.201036	0.568587	0.687825		77	1.12484	1.12173	0.898748	0.876416	0.687825		77	0.055811	0.056359	0.687825		77	0.003033	0.430561	0.687825		77	0.732146	0.90732	0.690492	0.886336	0.687825
77.23	0.661916	0.785404	0.908892		77.2	0.03484	-0.09801	0.689234		77.2	0.201741	0.569243	0.689234		77.2	1.12567	1.12268	0.899723	0.877529	0.689234		77.2	0.05639	0.056728	0.689234		77.2	0.003894	0.431337	0.689234		77.2	0.733227	0.908386	0.691706	0.887723	0.689234
77.45	0.663185	0.787749	0.912313		77.4	0.03484	-0.09832	0.690593		77.4	0.202287	0.570562	0.690593		77.4	1.12695	1.12497	0.900828	0.878815	0.690593		77.4	0.05662	0.057087	0.690593		77.4	0.004634	0.431936	0.690593		77.4	0.735018	0.909584	0.693403	0.889014	0.690593
77.63	0.666112	0.787138	0.908165		77.6	0.035168	-0.0986	0.691787		77.6	0.202475	0.571674	0.691787		77.6	1.12845	1.12675	0.90176	0.88036	0.691787		77.6	0.057219	0.056721	0.691787		77.6	0.004721	0.433098	0.691787		77.6	0.736319	0.911216	0.694962	0.890299	0.691787
77.84	0.661158	0.786717	0.912277		77.8	0.035448	-0.09865	0.693048		77.8	0.202875	0.572874	0.693048		77.8	1.12939	1.12823	0.90301	0.8812	0.693048		77.8	0.058021	0.056549	0.693048		77.8	0.004904	0.434103	0.693048		77.8	0.738337	0.91226	0.696705	0.892036	0.693048
78.04	0.668959	0.790258	0.911558		78	0.035984	-0.09908	0.694302		78	0.203555	0.574244	0.694302		78	1.13016	1.12973	0.904129	0.882292	0.694302		78	0.058134	0.05618	0.694302		78	0.005465	0.435107	0.694302		78	0.740257	0.913279	0.69806	0.89337	0.694302
78.23	0.669966	0.790181	0.910397		78.2	0.036555	-0.09907	0.695837		78.2	0.203685	0.574891	0.695837		78.2	1.13122	1.13155	0.905722	0.883753	0.695837		78.2	0.058346	0.055877	0.695837		78.2	0.005845	0.436098	0.695837		78.2	0.741974	0.914464	0.6994	0.894542	0.695837
78.45	0.666834	0.791879	0.916924		78.4	0.036335	-0.09898	0.697422		78.4	0.204676	0.575932	0.697422		78.4	1.13256	1.13284	0.906896	0.884271	0.697422		78.4	0.058618	0.055993	0.697422		78.4	0.005879	0.437053	0.697422		78.4	0.74382	0.915725	0.700709	0.895996	0.697422
78.65	0.667909	0.793077	0.918245		78.6	0.0363	-0.09867	0.698751		78.6	0.205588	0.576884	0.698751		78.6	1.13361	1.13383	0.907993	0.885167	0.698751		78.6	0.058747	0.05595	0.698751		78.6	0.00636	0.438387	0.698751		78.6	0.745358	0.917012	0.702403	0.897344	0.698751
78.84	0.671844	0.794437	0.91703		78.8	0.036528	-0.09832	0.699947		78.8	0.206058	0.577626	0.699947		78.8	1.13495	1.13532	0.909315	0.885984	0.699947		78.8	0.058718	0.056658	0.699947		78.8	0.006785	0.439083	0.699947		78.8	0.746992	0.918493	0.703366	0.898789	0.699947
79.04	0.672195	0.796484	0.920773		79	0.036638	-0.09887	0.701126		79	0.206331	0.578586	0.701126		79	1.13631	1.13644	0.910664	0.886924	0.701126		79	0.059018	0.057434	0.701126		79	0.006522	0.439907	0.701126		79	0.748361	0.919799	0.704623	0.899999	0.701126
79.23	0.670034	0.796393	0.922753		79.2	0.036473	-0.09847	0.702367		79.2	0.206666	0.579342	0.702367		79.2	1.13783	1.13751	0.912037	0.888315	0.702367		79.2	0.059667	0.05836	0.702367		79.2	0.006882	0.440578	0.702367		79.2	0.750004	0.92081	0.705624	0.90105	0.702367
79.44	0.675312	0.798267	0.921222		79.4	0.036729	-0.09821	0.70376		79.4	0.207056	0.580359	0.70376		79.4	1.13921	1.1395	0.913627	0.889147	0.70376		79.4	0.059924	0.059306	0.70376		79.4	0.007074	0.441766	0.70376		79.4	0.751222	0.922149	0.706736	0.902296	0.70376
79.64	0.675133	0.798642	0.922151		79.6	0.036995	-0.09858	0.705121		79.6	0.207563	0.581083	0.705121		79.6	1.14039	1.14051	0.914963	0.890299	0.705121		79.6	0.060581	0.059547	0.705121		79.6	0.007014	0.443038	0.705121		79.6	0.752541	0.923567	0.708147	0.903462	0.705121
79.84	0.677196	0.80064	0.924085		79.8	0.03709	-0.09856	0.706516		79.8	0.207903	0.581657	0.706516		79.8	1.14226	1.14209	0.916147	0.891554	0.706516		79.8	0.060735	0.059917	0.706516		79.8	0.007239	0.443914	0.706516		79.8	0.754289	0.924878	0.70975	0.904674	0.706516
80.04	0.677899	0.802781	0.927662		80	0.037105	-0.09848	0.7076		80	0.208383	0.58288	0.7076		80	1.14339	1.14275	0.917544	0.892375	0.7076		80	0.061395	0.060795	0.7076		80	0.007102	0.445133	0.7076		80	0.754863	0.92636	0.710986	0.905998	0.7076
80.23	0.680287	0.803007	0.925727		80.2	0.037632	-0.09854	0.708926		80.2	0.208947	0.583454	0.708926		80.2	1.14529	1.14387	0.919109	0.893728	0.708926		80.2	0.061584	0.061758	0.708926		80.2	0.007081	0.445578	0.708926		80.2	0.75586	0.928081	0.712255	0.907414	0.708926
80.44	0.681249	0.805667	0.930086		80.4	0.038084	-0.09881	0.71016		80.4	0.209835	0.58478	0.71016		80.4	1.14678	1.14546	0.92017	0.894993	0.71016		80.4	0.061955	0.061963	0.71016		80.4	0.007159	0.446293	0.71016		80.4	0.757076	0.92979	0.713189	0.908635	0.71016
80.64	0.682377	0.804015	0.925654		80.6	0.038468	-0.09952	0.711559		80.6	0.210332	0.58592	0.711559		80.6	1.14798	1.1462	0.921086	0.895984	0.711559		80.6	0.062609	0.062881	0.711559		80.6	0.007507	0.44678	0.711559		80.6	0.758073	0.930632	0.714596	0.910058	0.711559
80.83	0.682266	0.805737	0.929208		80.8	0.038918	-0.09957	0.713123		80.8	0.211067	0.587177	0.713123		80.8	1.14981	1.14752	0.922377	0.897998	0.713123		80.8	0.063145	0.063339	0.713123		80.8	0.00769	0.447762	0.713123		80.8	0.759349	0.932057	0.71609	0.911046	0.713123
81.03	0.681519	0.805365	0.929212		81	0.039248	-0.09964	0.714404		81	0.212139	0.588282	0.714404		81	1.15071	1.14876	0.92376	0.899378	0.714404		81	0.063631	0.063466	0.714404		81	0.007904	0.449169	0.714404		81	0.76	0.933757	0.717444	0.912229	0.714404
81.24	0.684115	0.81056	0.937005		81.2	0.039329	-0.10008	0.715679		81.2	0.212581	0.589518	0.715679		81.2	1.15145	1.15026	0.92473	0.900324	0.715679		81.2	0.064091	0.063886	0.715679		81.2	0.008105	0.450343	0.715679		81.2	0.761645	0.934532	0.718638	0.913678	0.715679
81.44	0.685659	0.80813	0.930601		81.4	0.039824	-0.10069	0.717051		81.4	0.21326	0.590579	0.717051		81.4	1.15278	1.1516	0.925855	0.901237	0.717051		81.4	0.06436	0.063801	0.717051		81.4	0.008134	0.451264	0.717051		81.4	0.76317	0.935615	0.719773	0.915031	0.717051
81.64	0.688652	0.812569	0.936487		81.6	0.040477	-0.10086	0.718209		81.6	0.213648	0.591246	0.718209		81.6	1.1537	1.15254	0.92695	0.902277	0.718209		81.6	0.064682	0.063036	0.718209		81.6	0.007994	0.452366	0.718209		81.6	0.764497	0.936764	0.721306	0.916923	0.718209
81.85	0.688712	0.812492	0.936271		81.8	0.040654	-0.10072	0.719367		81.8	0.214154	0.592295	0.719367		81.8	1.15503	1.15412	0.927772	0.903065	0.719367		81.8	0.064738	0.06282	0.719367		81.8	0.007946	0.453374	0.719367		81.8	0.765923	0.937616	0.722523	0.918346	0.719367
82.05	0.689664	0.813724	0.937783		82	0.040995	-0.10114	0.72084		82	0.21505	0.592973	0.72084		82	1.1563	1.15503	0.929166	0.903804	0.72084		82	0.064376	0.062254	0.72084		82	0.00813	0.454181	0.72084		82	0.767157	0.938638	0.723547	0.919236	0.72084
82.24	0.694227	0.817308	0.94039		82.2	0.04139	-0.10063	0.722282		82.2	0.215399	0.593378	0.722282		82.2	1.15767	1.1565	0.930011	0.905188	0.722282		82.2	0.064391	0.061812	0.722282		82.2	0.007903	0.455098	0.722282		82.2	0.768994	0.939672	0.725243	0.919951	0.722282
82.44	0.689624	0.815313	0.941002		82.4	0.041607	-0.10056	0.723438		82.4	0.216389	0.594763	0.723438		82.4	1.15861	1.15773	0.930791	0.905882	0.723438		82.4	0.064567	0.061972	0.723438		82.4	0.008009	0.456208	0.723438		82.4	0.77027	0.940832	0.726361	0.921005	0.723438
82.65	0.694801	0.816052	0.937303		82.6	0.041898	-0.10063	0.724484		82.6	0.216771	0.595506	0.724484		82.6	1.16007	1.15866	0.931717	0.907304	0.724484		82.6	0.06463	0.062384	0.724484		82.6	0.008115	0.456696	0.724484		82.6	0.771496	0.941795	0.727556	0.922034	0.724484
82.85	0.6935	0.817118	0.940736		82.8	0.042143	-0.1007	0.725703		82.8	0.21706	0.596163	0.725703		82.8	1.16139	1.1608	0.932995	0.908069	0.725703		82.8	0.06456	0.062741	0.725703		82.8	0.008626	0.457187	0.725703		82.8	0.773211	0.943086	0.728698	0.923223	0.725703
83.02	0.697584	0.820716	0.943847		83	0.042146	-0.10088	0.726817		83	0.217673	0.597057	0.726817		83	1.16278	1.16219	0.934253	0.909219	0.726817		83	0.064995	0.063207	0.726817		83	0.008534	0.457731	0.726817		83	0.774456	0.944052	0.72974	0.92429	0.726817
83.23	0.694392	0.818473	0.942553		83.2	0.042009	-0.10059	0.727983		83.2	0.218328	0.597438	0.727983		83.2	1.16389	1.16341	0.935725	0.910102	0.727983		83.2	0.065079	0.063031	0.727983		83.2	0.009245	0.458204	0.727983		83.2	0.775426	0.945178	0.731076	0.925287	0.727983
83.43	0.699392	0.822598	0.945804		83.4	0.042194	-0.10107	0.729267		83.4	0.218925	0.598159	0.729267		83.4	1.16508	1.1655	0.937167	0.910694	0.729267		83.4	0.065139	0.063382	0.729267		83.4	0.009567	0.459308	0.729267		83.4	0.776533	0.946624	0.732292	0.926181	0.729267
83.64	0.697908	0.821949	0.94599		83.6	0.042862	-0.10124	0.73039		83.6	0.219583	0.598667	0.73039		83.6	1.16638	1.16688	0.938553	0.911474	0.73039		83.6	0.065993	0.063176	0.73039		83.6	0.010075	0.460209	0.73039		83.6	0.777664	0.948042	0.733702	0.927645	0.73039
83.84	0.702079	0.824462	0.946845		83.8	0.04308	-0.10089	0.731647		83.8	0.219742	0.599342	0.731647		83.8	1.16772	1.16818	0.940016	0.912603	0.731647		83.8	0.066544	0.063385	0.731647		83.8	0.010689	0.460584	0.731647		83.8	0.778847	0.949354	0.735146	0.928898	0.731647
84.03	0.704767	0.825592	0.946417		84	0.043422	-0.10064	0.733029		84	0.220433	0.600258	0.733029		84	1.16918	1.16915	0.940964	0.914022	0.733029		84	0.066778	0.063515	0.733029		84	0.011097	0.461366	0.733029		84	0.779495	0.950004	0.736401	0.929855	0.733029
84.23	0.702	0.824517	0.947034		84.2	0.043708	-0.10113	0.734642		84.2	0.221193	0.601075	0.734642		84.2	1.17092	1.17023	0.94219	0.915374	0.734642		84.2	0.067165	0.063836	0.734642		84.2	0.011446	0.462036	0.734642		84.2	0.781111	0.950925	0.737544	0.931063	0.734642
84.44	0.705847	0.826186	0.946525		84.4	0.043839	-0.10125	0.735672		84.4	0.221998	0.60205	0.735672		84.4	1.17195	1.17155	0.943186	0.916503	0.735672		84.4	0.067507	0.063731	0.735672		84.4	0.012123	0.462859	0.735672		84.4	0.782331	0.952181	0.738901	0.932231	0.735672
84.62	0.707789	0.830172	0.952556		84.6	0.043914	-0.1011	0.737193		84.6	0.222393	0.60309	0.737193		84.6	1.17301	1.17242	0.944629	0.917621	0.737193		84.6	0.06769	0.064539	0.737193		84.6	0.012572	0.464209	0.737193		84.6	0.783432	0.953198	0.740542	0.933729	0.737193
84.84	0.704511	0.828622	0.952733		84.8	0.044134	-0.10087	0.738773		84.8	0.223277	0.604117	0.738773		84.8	1.17422	1.17452	0.945905	0.918964	0.738773		84.8	0.067853	0.065145	0.738773		84.8	0.012696	0.465482	0.738773		84.8	0.784679	0.954474	0.741667	0.935029	0.738773
85.05	0.706254	0.828662	0.951069		85	0.0445	-0.10078	0.740205		85	0.223509	0.605034	0.740205		85	1.17536	1.17528	0.947062	0.919965	0.740205		85	0.068085	0.065271	0.740205		85	0.012902	0.466485	0.740205		85	0.785846	0.955594	0.742797	0.936114	0.740205
85.23	0.711454	0.832476	0.953499		85.2	0.044634	-0.10062	0.741393		85.2	0.223788	0.605572	0.741393		85.2	1.17693	1.17666	0.948289	0.920736	0.741393		85.2	0.068066	0.065414	0.741393		85.2	0.012966	0.467324	0.741393		85.2	0.787943	0.956384	0.744207	0.937394	0.741393
85.44	0.709472	0.833148	0.956824		85.4	0.044944	-0.10068	0.742643		85.4	0.224442	0.606229	0.742643		85.4	1.17833	1.17732	0.94914	0.921793	0.742643		85.4	0.068508	0.065623	0.742643		85.4	0.012743	0.468495	0.742643		85.4	0.78913	0.957686	0.745717	0.938709	0.742643
85.64	0.716927	0.835809	0.954691		85.6	0.044939	-0.10071	0.74389		85.6	0.224525	0.607327	0.74389		85.6	1.18037	1.17792	0.94979	0.922955	0.74389		85.6	0.06884	0.065461	0.74389		85.6	0.012468	0.469642	0.74389		85.6	0.790807	0.958889	0.747739	0.939935	0.74389
85.84	0.713666	0.836412	0.959158		85.8	0.045082	-0.10093	0.745002		85.8	0.224925	0.608548	0.745002		85.8	1.18209	1.17975	0.950696	0.924524	0.745002		85.8	0.068904	0.06537	0.745002		85.8	0.012484	0.471111	0.745002		85.8	0.79204	0.960374	0.748941	0.940802	0.745002
86.05	0.714563	0.83613	0.957697		86	0.045613	-0.10086	0.746225		86	0.225735	0.609777	0.746225		86	1.18333	1.17996	0.951408	0.925406	0.746225		86	0.068959	0.066168	0.746225		86	0.012214	0.472063	0.746225		86	0.793487	0.961461	0.750266	0.941947	0.746225
86.25	0.715392	0.837398	0.959403		86.2	0.046047	-0.1006	0.747322		86.2	0.226208	0.610897	0.747322		86.2	1.18473	1.18148	0.952051	0.927186	0.747322		86.2	0.069437	0.066505	0.747322		86.2	0.012145	0.472899	0.747322		86.2	0.79471	0.962609	0.751676	0.943348	0.747322
86.44	0.71331	0.83799	0.96267		86.4	0.046536	-0.10073	0.748232		86.4	0.226774	0.612094	0.748232		86.4	1.18572	1.18275	0.95287	0.928436	0.748232		86.4	0.069419	0.066811	0.748232		86.4	0.01186	0.473313	0.748232		86.4	0.795523	0.964088	0.752792	0.944977	0.748232
86.62	0.724767	0.841189	0.95761		86.6	0.046707	-0.10105	0.749283		86.6	0.227074	0.613078	0.749283		86.6	1.18743	1.18365	0.954382	0.929377	0.749283		86.6	0.06962	0.067496	0.749283		86.6	0.011946	0.473781	0.749283		86.6	0.797011	0.965199	0.753897	0.946622	0.749283
86.84	0.716078	0.838091	0.960105		86.8	0.047014	-0.10097	0.750209		86.8	0.227332	0.61387	0.750209		86.8	1.18863	1.18523	0.955506	0.929999	0.750209		86.8	0.070059	0.067767	0.750209		86.8	0.012036	0.474429	0.750209		86.8	0.798204	0.966496	0.75478	0.948104	0.750209
87.04	0.718133	0.841729	0.965325		87	0.047381	-0.10099	0.751203		87	0.227876	0.615287	0.751203		87	1.19001	1.18587	0.957052	0.931632	0.751203		87	0.070396	0.068002	0.751203		87	0.012152	0.474638	0.751203		87	0.799306	0.967719	0.75605	0.94958	0.751203
87.24	0.718925	0.842008	0.965091		87.2	0.046924	-0.10124	0.752114		87.2	0.228726	0.616376	0.752114		87.2	1.19094	1.18704	0.958218	0.932278	0.752114		87.2	0.071011	0.06833	0.752114		87.2	0.012447	0.475003	0.752114		87.2	0.800566	0.969266	0.757603	0.950847	0.752114
87.42	0.727982	0.848208	0.968434		87.4	0.047538	-0.1014	0.75331		87.4	0.229193	0.617511	0.75331		87.4	1.19237	1.18849	0.959444	0.933333	0.75331		87.4	0.071571	0.068778	0.75331		87.4	0.012206	0.475819	0.75331		87.4	0.802	0.970363	0.758823	0.952316	0.75331
87.64	0.724506	0.843746	0.962987		87.6	0.047926	-0.10129	0.754731		87.6	0.229992	0.618437	0.754731		87.6	1.19304	1.18976	0.960803	0.934347	0.754731		87.6	0.071976	0.069096	0.754731		87.6	0.012785	0.476415	0.754731		87.6	0.802964	0.971578	0.759768	0.954382	0.754731
87.84	0.724241	0.84778	0.971318		87.8	0.047786	-0.1012	0.756094		87.8	0.230424	0.619173	0.756094		87.8	1.19377	1.19101	0.961564	0.935733	0.756094		87.8	0.072227	0.068982	0.756094		87.8	0.013119	0.47689	0.756094		87.8	0.804173	0.972199	0.760929	0.955947	0.756094
88.03	0.726336	0.846876	0.967416		88	0.047986	-0.10173	0.7575		88	0.230982	0.620128	0.7575		88	1.1944	1.19237	0.962476	0.936661	0.7575		88	0.072291	0.069011	0.7575		88	0.013329	0.478149	0.7575		88	0.805545	0.973206	0.762041	0.957136	0.7575
88.25	0.729701	0.849252	0.968802		88.2	0.048304	-0.10199	0.758881		88.2	0.231701	0.621375	0.758881		88.2	1.19529	1.1941	0.963733	0.937467	0.758881		88.2	0.072341	0.069408	0.758881		88.2	0.013182	0.479143	0.758881		88.2	0.807196	0.974554	0.763117	0.958164	0.758881
88.42	0.724013	0.848754	0.973495		88.4	0.048233	-0.10175	0.760082		88.4	0.232289	0.622357	0.760082		88.4	1.1958	1.19559	0.965016	0.938367	0.760082		88.4	0.072123	0.069496	0.760082		88.4	0.013597	0.480126	0.760082		88.4	0.808607	0.976166	0.764273	0.9594	0.760082
88.64	0.73008	0.851927	0.973775		88.6	0.048236	-0.10145	0.761673		88.6	0.232478	0.623713	0.761673		88.6	1.19644	1.19694	0.966284	0.939358	0.761673		88.6	0.072595	0.06959	0.761673		88.6	0.013605	0.481358	0.761673		88.6	0.809601	0.977562	0.76526	0.960711	0.761673
88.84	0.728446	0.852864	0.977282		88.8	0.048359	-0.10167	0.763109		88.8	0.232852	0.624845	0.763109		88.8	1.19734	1.19867	0.967271	0.940044	0.763109		88.8	0.072694	0.070087	0.763109		88.8	0.013861	0.482366	0.763109		88.8	0.810987	0.97873	0.766352	0.961861	0.763109
89.03	0.730034	0.8524	0.974766		89	0.048583	-0.10151	0.764424		89	0.233181	0.6253	0.764424		89	1.19853	1.19926	0.968474	0.941092	0.764424		89	0.073211	0.070272	0.764424		89	0.013816	0.483071	0.764424		89	0.812153	0.979934	0.767994	0.962457	0.764424
89.23	0.737539	0.856712	0.975885		89.2	0.04873	-0.10162	0.765504		89.2	0.233823	0.625994	0.765504		89.2	1.20007	1.20151	0.969578	0.941947	0.765504		89.2	0.073536	0.070405	0.765504		89.2	0.013658	0.484347	0.765504		89.2	0.813415	0.981149	0.769866	0.963321	0.765504
89.44	0.73365	0.855954	0.978258		89.4	0.049197	-0.10169	0.766737		89.4	0.23465	0.62681	0.766737		89.4	1.20103	1.2023	0.970558	0.943327	0.766737		89.4	0.074209	0.070857	0.766737		89.4	0.013619	0.485478	0.766737		89.4	0.814602	0.98204	0.771243	0.963706	0.766737
89.64	0.735358	0.85869	0.982022		89.6	0.049186	-0.10164	0.76796		89.6	0.234727	0.628085	0.76796		89.6	1.20267	1.20328	0.97123	0.944786	0.76796		89.6	0.074785	0.070874	0.76796		89.6	0.014138	0.486752	0.76796		89.6	0.816127	0.98283	0.772945	0.964262	0.76796
89.84	0.734577	0.856456	0.978336		89.8	0.049869	-0.10181	0.769096		89.8	0.235485	0.6287	0.769096		89.8	1.20393	1.20463	0.972126	0.946067	0.769096		89.8	0.074902	0.071126	0.769096		89.8	0.014538	0.488236	0.769096		89.8	0.816613	0.983974	0.774252	0.96507	0.769096
90.05	0.73873	0.858993	0.979255		90	0.050173	-0.10199	0.770387		90	0.236144	0.629608	0.770387		90	1.20583	1.20552	0.972634	0.946919	0.770387		90	0.075255	0.071276	0.770387		90	0.01469	0.489152	0.770387		90	0.817632	0.984681	0.775288	0.966214	0.770387
90.24	0.737802	0.859765	0.981727		90.2	0.050496	-0.10228	0.771527		90.2	0.236616	0.630762	0.771527		90.2	1.20732	1.207	0.973738	0.94825	0.771527		90.2	0.075686	0.071207	0.771527		90.2	0.014998	0.489877	0.771527		90.2	0.818997	0.985332	0.776207	0.967254	0.771527
90.44	0.735066	0.859521	0.983975		90.4	0.05098	-0.10191	0.772598		90.4	0.236809	0.631328	0.772598		90.4	1.20859	1.20808	0.974522	0.949073	0.772598		90.4	0.075936	0.071076	0.772598		90.4	0.014942	0.490909	0.772598		90.4	0.820125	0.986309	0.77715	0.968396	0.772598
90.64	0.740982	0.863867	0.986752		90.6	0.050652	-0.10143	0.773599		90.6	0.23742	0.631974	0.773599		90.6	1.21029	1.20869	0.975592	0.949988	0.773599		90.6	0.076483	0.071409	0.773599		90.6	0.015775	0.491787	0.773599		90.6	0.821525	0.987039	0.777622	0.969619	0.773599
90.84	0.738929	0.8615	0.984071		90.8	0.050764	-0.10124	0.774835		90.8	0.237594	0.632203	0.774835		90.8	1.2119	1.20965	0.976295	0.951428	0.774835		90.8	0.077033	0.071469	0.774835		90.8	0.016023	0.492562	0.774835		90.8	0.822783	0.987581	0.778299	0.97054	0.774835
91.05	0.743521	0.864764	0.986006		91	0.050612	-0.10111	0.776154		91	0.238286	0.632614	0.776154		91	1.21355	1.21074	0.977898	0.953173	0.776154		91	0.07724	0.071749	0.776154		91	0.016917	0.492804	0.776154		91	0.824138	0.988753	0.779475	0.971383	0.776154
91.25	0.744938	0.863929	0.98292		91.2	0.05031	-0.10075	0.777486		91.2	0.238906	0.633244	0.777486		91.2	1.21505	1.21246	0.978459	0.954039	0.777486		91.2	0.07763	0.072554	0.777486		91.2	0.017156	0.493549	0.777486		91.2	0.82548	0.989955	0.779958	0.972822	0.777486
91.44	0.746625	0.866765	0.986904		91.4	0.050755	-0.10065	0.779038		91.4	0.238913	0.634033	0.779038		91.4	1.21643	1.21324	0.979508	0.955042	0.779038		91.4	0.078014	0.07297	0.779038		91.4	0.017057	0.494342	0.779038		91.4	0.826401	0.990826	0.780687	0.974166	0.779038
91.64	0.746031	0.867274	0.988517		91.6	0.050874	-0.10031	0.780587		91.6	0.239545	0.634004	0.780587		91.6	1.21692	1.21435	0.980378	0.956007	0.780587		91.6	0.078348	0.072978	0.780587		91.6	0.017265	0.495145	0.780587		91.6	0.827667	0.991986	0.781621	0.975082	0.780587
91.84	0.748304	0.868929	0.989554		91.8	0.050857	-0.10004	0.781913		91.8	0.240082	0.63467	0.781913		91.8	1.21808	1.21565	0.981015	0.957288	0.781913		91.8	0.078436	0.073336	0.781913		91.8	0.016922	0.495777	0.781913		91.8	0.828837	0.992726	0.782968	0.976268	0.781913
92.04	0.752046	0.870556	0.989065		92	0.051013	-0.0999	0.783128		92	0.24041	0.635191	0.783128		92	1.21879	1.2168	0.982171	0.958226	0.783128		92	0.078976	0.073553	0.783128		92	0.016818	0.496572	0.783128		92	0.830028	0.994311	0.783754	0.976553	0.783128
92.23	0.749766	0.871189	0.992613		92.2	0.051503	-0.09926	0.784374		92.2	0.240994	0.636203	0.784374		92.2	1.22001	1.21829	0.983575	0.959453	0.784374		92.2	0.078972	0.073685	0.784374		92.2	0.01681	0.497358	0.784374		92.2	0.831485	0.995221	0.785042	0.977336	0.784374
92.44	0.751839	0.873567	0.995294		92.4	0.051397	-0.0994	0.785594		92.4	0.241309	0.637464	0.785594		92.4	1.22108	1.21967	0.984943	0.960413	0.785594		92.4	0.079114	0.074069	0.785594		92.4	0.016919	0.498097	0.785594		92.4	0.832537	0.996551	0.785913	0.978715	0.785594
92.64	0.752856	0.871357	0.989858		92.6	0.051724	-0.09967	0.786856		92.6	0.241679	0.638668	0.786856		92.6	1.22206	1.22063	0.986009	0.961173	0.786856		92.6	0.079817	0.074421	0.786856		92.6	0.016683	0.498495	0.786856		92.6	0.833654	0.997454	0.787435	0.979738	0.786856
92.83	0.759353	0.877868	0.996382		92.8	0.051927	-0.10005	0.78801		92.8	0.242041	0.639546	0.78801		92.8	1.22321	1.22205	0.987353	0.961263	0.78801		92.8	0.079799	0.075031	0.78801		92.8	0.016496	0.499487	0.78801		92.8	0.834733	0.998515	0.788639	0.980461	0.78801
93.04	0.755568	0.876677	0.997786		93	0.052358	-0.10035	0.789085		93	0.242579	0.639948	0.789085		93	1.22419	1.22317	0.988918	0.961883	0.789085		93	0.080645	0.075499	0.789085		93	0.016479	0.500202	0.789085		93	0.835844	0.999866	0.790144	0.981253	0.789085
93.23	0.755418	0.875627	0.995836		93.2	0.052606	-0.10057	0.790037		93.2	0.242978	0.64115	0.790037		93.2	1.2255	1.22461	0.989985	0.96273	0.790037		93.2	0.081011	0.075651	0.790037		93.2	0.016058	0.50107	0.790037		93.2	0.837518	1.00035	0.791589	0.981868	0.790037
93.44	0.759351	0.877585	0.995819		93.4	0.053559	-0.10071	0.791133		93.4	0.243753	0.642028	0.791133		93.4	1.2264	1.2253	0.991269	0.963735	0.791133		93.4	0.081172	0.076269	0.791133		93.4	0.016252	0.501633	0.791133		93.4	0.838575	1.00111	0.793274	0.982808	0.791133
93.64	0.755701	0.880575	1.00545		93.6	0.053884	-0.10113	0.792175		93.6	0.244236	0.643405	0.792175		93.6	1.22799	1.22641	0.991988	0.964628	0.792175		93.6	0.081654	0.076672	0.792175		93.6	0.016784	0.502722	0.792175		93.6	0.840078	1.00212	0.794571	0.983938	0.792175
93.84	0.76035	0.881733	1.00312		93.8	0.054868	-0.10174	0.793134		93.8	0.245002	0.64424	0.793134		93.8	1.22929	1.22708	0.992914	0.965393	0.793134		93.8	0.081886	0.076645	0.793134		93.8	0.016873	0.503553	0.793134		93.8	0.841311	1.00333	0.795922	0.985241	0.793134
94.05	0.755386	0.876819	0.998252		94	0.055684	-0.10221	0.794099		94	0.245578	0.645282	0.794099		94	1.23083	1.22802	0.993767	0.966294	0.794099		94	0.082638	0.07671	0.794099		94	0.017513	0.504249	0.794099		94	0.842966	1.00442	0.797031	0.986929	0.794099
94.23	0.75831	0.880613	1.00292		94.2	0.05653	-0.1023	0.795164		94.2	0.246499	0.646238	0.795164		94.2	1.23181	1.22904	0.994717	0.967136	0.795164		94.2	0.082784	0.077476	0.795164		94.2	0.01761	0.504791	0.795164		94.2	0.844627	1.00564	0.798125	0.988261	0.795164
94.44	0.760279	0.880258	1.00024		94.4	0.057401	-0.10197	0.796078		94.4	0.246927	0.646319	0.796078		94.4	1.23298	1.22968	0.995456	0.968073	0.796078		94.4	0.083186	0.077534	0.796078		94.4	0.017663	0.506093	0.796078		94.4	0.845333	1.00713	0.799339	0.989958	0.796078
94.64	0.761362	0.882243	1.00313		94.6	0.057635	-0.10202	0.797105		94.6	0.247684	0.646975	0.797105		94.6	1.23417	1.23051	0.996543	0.969257	0.797105		94.6	0.083405	0.078044	0.797105		94.6	0.018187	0.507319	0.797105		94.6	0.846614	1.00814	0.800005	0.991481	0.797105
94.84	0.765416	0.886387	1.00736		94.8	0.058054	-0.10229	0.798229		94.8	0.247745	0.647097	0.798229		94.8	1.2356	1.23186	0.997777	0.970719	0.798229		94.8	0.083618	0.078502	0.798229		94.8	0.018334	0.508256	0.798229		94.8	0.847514	1.00904	0.800729	0.993069	0.798229
95.03	0.761207	0.884933	1.00866		95	0.058331	-0.10221	0.799379		95	0.247954	0.6477	0.799379		95	1.2365	1.2333	0.998796	0.971617	0.799379		95	0.083637	0.078317	0.799379		95	0.018871	0.508995	0.799379		95	0.848443	1.0108	0.802113	0.99437	0.799379
95.25	0.76674	0.886018	1.0053		95.2	0.058746	-0.10173	0.800513		95.2	0.248265	0.648942	0.800513		95.2	1.23767	1.23491	0.999268	0.972356	0.800513		95.2	0.083959	0.078905	0.800513		95.2	0.018631	0.51002	0.800513		95.2	0.849563	1.01228	0.802926	0.995602	0.800513
95.45	0.768314	0.890216	1.01212		95.4	0.059172	-0.10188	0.80162		95.4	0.248819	0.649818	0.80162		95.4	1.23867	1.23554	1.00007	0.973371	0.80162		95.4	0.084533	0.07893	0.80162		95.4	0.018707	0.510688	0.80162		95.4	0.850678	1.01333	0.804026	0.996876	0.80162
95.64	0.768495	0.887478	1.00646		95.6	0.05939	-0.10162	0.802894		95.6	0.249651	0.650443	0.802894		95.6	1.2393	1.23697	1.00077	0.974618	0.802894		95.6	0.084774	0.078898	0.802894		95.6	0.018976	0.51137	0.802894		95.6	0.851589	1.01466	0.805861	0.998054	0.802894
95.84	0.771185	0.89065	1.01012		95.8	0.059527	-0.10128	0.803982		95.8	0.250141	0.651824	0.803982		95.8	1.24037	1.2386	1.00202	0.976187	0.803982		95.8	0.084675	0.079531	0.803982		95.8	0.019181	0.51186	0.803982		95.8	0.851899	1.01602	0.807091	0.99976	0.803982
96.04	0.769573	0.889359	1.00914		96	0.059147	-0.10103	0.805227		96	0.250327	0.652592	0.805227		96	1.2404	1.23968	1.003	0.97705	0.805227		96	0.085155	0.079524	0.805227		96	0.019257	0.51278	0.805227		96	0.853125	1.01739	0.808073	1.00071	0.805227
96.23	0.773256	0.89123	1.0092		96.2	0.058965	-0.10084	0.806453		96.2	0.251075	0.654149	0.806453		96.2	1.24129	1.24135	1.0039	0.977573	0.806453		96.2	0.085074	0.079635	0.806453		96.2	0.019196	0.513621	0.806453		96.2	0.854262	1.0181	0.809402	1.00153	0.806453
96.44	0.768428	0.89213	1.01583		96.4	0.05881	-0.10131	0.807644		96.4	0.251645	0.655636	0.807644		96.4	1.24256	1.24293	1.00502	0.97837	0.807644		96.4	0.085109	0.079898	0.807644		96.4	0.019089	0.514127	0.807644		96.4	0.855009	1.01893	0.81011	1.00229	0.807644
96.62	0.775421	0.894362	1.0133		96.6	0.058329	-0.10168	0.808802		96.6	0.252226	0.656467	0.808802		96.6	1.24306	1.24399	1.00624	0.979083	0.808802		96.6	0.084879	0.080052	0.808802		96.6	0.019118	0.514877	0.808802		96.6	0.85632	1.01961	0.81162	1.00268	0.808802
96.83	0.774542	0.896576	1.01861		96.8	0.058138	-0.10184	0.809884		96.8	0.252412	0.657523	0.809884		96.8	1.244	1.24491	1.00761	0.979811	0.809884		96.8	0.08464	0.080169	0.809884		96.8	0.019165	0.515914	0.809884		96.8	0.857092	1.02113	0.812805	1.00341	0.809884
97.05	0.772616	0.896227	1.01984		97	0.058177	-0.10198	0.811004		97	0.252908	0.658448	0.811004		97	1.2447	1.24611	1.00863	0.980877	0.811004		97	0.0847	0.08041	0.811004		97	0.019374	0.51666	0.811004		97	0.858572	1.02226	0.814038	1.00389	0.811004
97.23	0.774947	0.894702	1.01446		97.2	0.058442	-0.10194	0.812062		97.2	0.253388	0.659842	0.812062		97.2	1.24593	1.2467	1.00915	0.982091	0.812062		97.2	0.084567	0.080909	0.812062		97.2	0.019383	0.517181	0.812062		97.2	0.860022	1.02255	0.81525	1.00502	0.812062
97.44	0.776542	0.895893	1.01524		97.4	0.058553	-0.10173	0.813353		97.4	0.25431	0.660295	0.813353		97.4	1.24716	1.24718	1.01006	0.983316	0.813353		97.4	0.084923	0.08133	0.813353		97.4	0.020257	0.517775	0.813353		97.4	0.860762	1.0237	0.816255	1.00611	0.813353
97.64	0.776392	0.898542	1.02069		97.6	0.058455	-0.10145	0.814876		97.6	0.255348	0.661201	0.814876		97.6	1.24824	1.24827	1.01086	0.984312	0.814876		97.6	0.085492	0.082084	0.814876		97.6	0.020546	0.519049	0.814876		97.6	0.862614	1.02508	0.817327	1.00691	0.814876
97.84	0.782502	0.901355	1.02021		97.8	0.059059	-0.10158	0.8159		97.8	0.255903	0.661905	0.8159		97.8	1.24964	1.24881	1.01169	0.985079	0.8159		97.8	0.085818	0.081639	0.8159		97.8	0.020522	0.519925	0.8159		97.8	0.863887	1.02609	0.818471	1.00811	0.8159
98.05	0.778485	0.900748	1.02301		98	0.05944	-0.10139	0.817101		98	0.256311	0.66233	0.817101		98	1.25109	1.24941	1.01274	0.986203	0.817101		98	0.086565	0.081832	0.817101		98	0.021129	0.520895	0.817101		98	0.865423	1.02685	0.819872	1.00929	0.817101
98.23	0.782934	0.901546	1.02016		98.2	0.059687	-0.10084	0.818216		98.2	0.257318	0.66315	0.818216		98.2	1.25204	1.25026	1.01359	0.987078	0.818216		98.2	0.086997	0.082367	0.818216		98.2	0.021178	0.521952	0.818216		98.2	0.866594	1.02772	0.821201	1.01035	0.818216
98.45	0.781118	0.901002	1.02089		98.4	0.05986	-0.10053	0.819203		98.4	0.257359	0.663328	0.819203		98.4	1.25273	1.25044	1.01445	0.987953	0.819203		98.4	0.087632	0.082432	0.819203		98.4	0.021753	0.523867	0.819203		98.4	0.867599	1.02876	0.821845	1.01139	0.819203
98.62	0.786323	0.904017	1.02171		98.6	0.059799	-0.10022	0.820408		98.6	0.257784	0.663857	0.820408		98.6	1.25358	1.25197	1.01597	0.988597	0.820408		98.6	0.087914	0.082658	0.820408		98.6	0.022139	0.525039	0.820408		98.6	0.869169	1.02973	0.822621	1.01246	0.820408
98.84	0.78416	0.904024	1.02389		98.8	0.060083	-0.10031	0.821473		98.8	0.258085	0.664201	0.821473		98.8	1.2551	1.25342	1.01703	0.988944	0.821473		98.8	0.088319	0.083084	0.821473		98.8	0.022739	0.525435	0.821473		98.8	0.870596	1.03066	0.823458	1.01372	0.821473
99.04	0.784276	0.905767	1.02726		99	0.060047	-0.10021	0.822684		99	0.258515	0.665213	0.822684		99	1.2563	1.25478	1.01763	0.989307	0.822684		99	0.088654	0.083225	0.822684		99	0.022742	0.525602	0.822684		99	0.871676	1.03225	0.825164	1.01481	0.822684
99.23	0.787134	0.904578	1.02202		99.2	0.060244	-0.10021	0.823734		99.2	0.259204	0.666003	0.823734		99.2	1.25779	1.25657	1.01887	0.98999	0.823734		99.2	0.089335	0.083851	0.823734		99.2	0.022671	0.526216	0.823734		99.2	0.873136	1.0332	0.826568	1.01539	0.823734
99.44	0.786123	0.907332	1.02854		99.4	0.060477	-0.10067	0.824956		99.4	0.259775	0.667049	0.824956		99.4	1.25878	1.2574	1.01978	0.990953	0.824956		99.4	0.089375	0.084217	0.824956		99.4	0.02318	0.526433	0.824956		99.4	0.873987	1.03405	0.827674	1.01707	0.824956
99.64	0.792218	0.912396	1.03257		99.6	0.060497	-0.10102	0.826192		99.6	0.259965	0.667511	0.826192		99.6	1.25961	1.25834	1.02088	0.991914	0.826192		99.6	0.089712	0.084532	0.826192		99.6	0.023024	0.526561	0.826192		99.6	0.874965	1.03479	0.828636	1.01862	0.826192
99.84	0.788942	0.909258	1.02957		99.8	0.060616	-0.10117	0.827143		99.8	0.260283	0.668259	0.827143		99.8	1.26028	1.25941	1.02212	0.992751	0.827143		99.8	0.09004	0.085082	0.827143		99.8	0.023093	0.527069	0.827143		99.8	0.875892	1.03585	0.829115	1.01943	0.827143
100.05	0.792305	0.913794	1.03528		100	0.060363	-0.10131	0.828343		100	0.260768	0.669386	0.828343		100	1.26104	1.26077	1.02297	0.99313	0.828343		100	0.090308	0.085143	0.828343		100	0.023032	0.527566	0.828343		100	0.877174	1.03672	0.830288	1.02034	0.828343
100.24	0.793443	0.912962	1.03248		100.2	0.061019	-0.10193	0.829211		100.2	0.261237	0.670199	0.829211		100.2	1.26248	1.26224	1.02386	0.993441	0.829211		100.2	0.090097	0.084906	0.829211		100.2	0.023169	0.528062	0.829211		100.2	0.878155	1.03751	0.831218	1.02059	0.829211
100.42	0.793415	0.912755	1.03209		100.4	0.061632	-0.10241	0.830164		100.4	0.261483	0.670594	0.830164		100.4	1.26341	1.26336	1.02519	0.994741	0.830164		100.4	0.090125	0.084865	0.830164		100.4	0.023632	0.528772	0.830164		100.4	0.879066	1.03852	0.832151	1.02109	0.830164
100.64	0.794217	0.912767	1.03132		100.6	0.061941	-0.10291	0.831036		100.6	0.261614	0.671176	0.831036		100.6	1.26405	1.26453	1.02634	0.995495	0.831036		100.6	0.089902	0.085306	0.831036		100.6	0.023902	0.529767	0.831036		100.6	0.8802	1.03967	0.833365	1.0222	0.831036
100.85	0.797627	0.914318	1.03101		100.8	0.06247	-0.10341	0.831928		100.8	0.261615	0.672282	0.831928		100.8	1.26486	1.26503	1.02673	0.996706	0.831928		100.8	0.090176	0.085658	0.831928		100.8	0.024028	0.530453	0.831928		100.8	0.881077	1.0409	0.834084	1.02355	0.831928
101.05	0.798202	0.917364	1.03653		101	0.063302	-0.10353	0.833024		101	0.261821	0.673363	0.833024		101	1.26608	1.26594	1.02759	0.997613	0.833024		101	0.090638	0.085919	0.833024		101	0.024418	0.531415	0.833024		101	0.882507	1.04173	0.834819	1.02471	0.833024
101.24	0.79587	0.916085	1.0363		101.2	0.064079	-0.10369	0.834009		101.2	0.262438	0.674416	0.834009		101.2	1.2669	1.26622	1.02853	0.999083	0.834009		101.2	0.090905	0.086568	0.834009		101.2	0.024944	0.532249	0.834009		101.2	0.883189	1.0425	0.835875	1.0266	0.834009
101.44	0.797154	0.918544	1.03993		101.4	0.064325	-0.10336	0.835114		101.4	0.262851	0.674933	0.835114		101.4	1.26778	1.26677	1.02933	1.00017	0.835114		101.4	0.091282	0.086617	0.835114		101.4	0.024896	0.533255	0.835114		101.4	0.884111	1.04353	0.836777	1.02714	0.835114
101.64	0.799183	0.918778	1.03837		101.6	0.065022	-0.10321	0.836445		101.6	0.26337	0.67616	0.836445		101.6	1.26917	1.26833	1.03026	1.0012	0.836445		101.6	0.091545	0.08678	0.836445		101.6	0.025159	0.53465	0.836445		101.6	0.885172	1.04425	0.838338	1.02829	0.836445
101.85	0.798541	0.919259	1.03998		101.8	0.065622	-0.10292	0.837135		101.8	0.263431	0.676942	0.837135		101.8	1.27035	1.26873	1.03123	1.00193	0.837135		101.8	0.091937	0.086126	0.837135		101.8	0.025623	0.535647	0.837135		101.8	0.886035	1.04451	0.839485	1.02945	0.837135
102.03	0.802231	0.92306	1.04389		102	0.065921	-0.10205	0.838186		102	0.263963	0.677763	0.838186		102	1.27111	1.26938	1.03239	1.00303	0.838186		102	0.093096	0.085964	0.838186		102	0.025957	0.53637	0.838186		102	0.887575	1.04517	0.840754	1.03031	0.838186
102.24	0.799447	0.921127	1.04281		102.2	0.06642	-0.10123	0.839193		102.2	0.264673	0.678592	0.839193		102.2	1.27198	1.27012	1.03362	1.00375	0.839193		102.2	0.093509	0.086096	0.839193		102.2	0.026653	0.537812	0.839193		102.2	0.888062	1.04616	0.841706	1.03142	0.839193
102.44	0.802643	0.923073	1.0435		102.4	0.066461	-0.10099	0.840527		102.4	0.265172	0.679078	0.840527		102.4	1.27293	1.2707	1.0348	1.00447	0.840527		102.4	0.093841	0.085908	0.840527		102.4	0.027242	0.539255	0.840527		102.4	0.888777	1.04743	0.842427	1.0322	0.840527
102.65	0.804331	0.922779	1.04123		102.6	0.067047	-0.10044	0.841783		102.6	0.266415	0.679538	0.841783		102.6	1.27394	1.27198	1.03628	1.0052	0.841783		102.6	0.094368	0.086121	0.841783		102.6	0.02713	0.539412	0.841783		102.6	0.890142	1.04791	0.843771	1.03327	0.841783
102.85	0.805119	0.92301	1.0409		102.8	0.067722	-0.10039	0.843063		102.8	0.267425	0.680503	0.843063		102.8	1.27496	1.27299	1.03706	1.0061	0.843063		102.8	0.094627	0.086796	0.843063		102.8	0.027656	0.539698	0.843063		102.8	0.890993	1.04907	0.845171	1.03448	0.843063
103.04	0.80341	0.923639	1.04387		103	0.0675	-0.09976	0.844273		103	0.268234	0.681443	0.844273		103	1.27584	1.27408	1.03782	1.00737	0.844273		103	0.095041	0.087075	0.844273		103	0.027216	0.540201	0.844273		103	0.892217	1.05059	0.846906	1.03553	0.844273
103.23	0.809485	0.926913	1.04434		103.2	0.067432	-0.09992	0.845249		103.2	0.26903	0.682191	0.845249		103.2	1.27673	1.27506	1.03893	1.00846	0.845249		103.2	0.095249	0.08724	0.845249		103.2	0.02726	0.541078	0.845249		103.2	0.89338	1.05152	0.848051	1.03626	0.845249
103.45	0.804811	0.927573	1.05034		103.4	0.067233	-0.10025	0.846426		103.4	0.269859	0.682986	0.846426		103.4	1.27731	1.27551	1.03939	1.00963	0.846426		103.4	0.095244	0.087742	0.846426		103.4	0.027648	0.541097	0.846426		103.4	0.893941	1.0527	0.848899	1.03783	0.846426
103.65	0.809192	0.927385	1.04558		103.6	0.066849	-0.10051	0.847386		103.6	0.270071	0.683256	0.847386		103.6	1.27823	1.27654	1.04022	1.01025	0.847386		103.6	0.095598	0.088047	0.847386		103.6	0.027492	0.541587	0.847386		103.6	0.895378	1.05358	0.849608	1.03877	0.847386
103.84	0.807464	0.928584	1.0497		103.8	0.066668	-0.10055	0.848289		103.8	0.270551	0.6845	0.848289		103.8	1.27947	1.27779	1.04077	1.01104	0.848289		103.8	0.095739	0.088394	0.848289		103.8	0.027766	0.542093	0.848289		103.8	0.896493	1.05456	0.850703	1.03933	0.848289
104.04	0.81177	0.932157	1.05254		104	0.066387	-0.10075	0.849531		104	0.271021	0.685221	0.849531		104	1.2804	1.2793	1.0415	1.01123	0.849531		104	0.09568	0.088578	0.849531		104	0.027731	0.542656	0.849531		104	0.897604	1.05542	0.852424	1.04032	0.849531
104.23	0.809507	0.929377	1.04925		104.2	0.066276	-0.10107	0.850551		104.2	0.271423	0.685375	0.850551		104.2	1.28126	1.28028	1.04207	1.01133	0.850551		104.2	0.095862	0.088867	0.850551		104.2	0.027952	0.543371	0.850551		104.2	0.898935	1.05661	0.853391	1.04094	0.850551
104.45	0.815234	0.932932	1.05063		104.4	0.06611	-0.10121	0.851446		104.4	0.271544	0.685734	0.851446		104.4	1.28143	1.2809	1.04249	1.01262	0.851446		104.4	0.096383	0.089702	0.851446		104.4	0.027712	0.54431	0.851446		104.4	0.899998	1.05729	0.853955	1.04208	0.851446
104.64	0.811983	0.931118	1.05025		104.6	0.066313	-0.10174	0.85248		104.6	0.27175	0.686451	0.85248		104.6	1.28245	1.28232	1.0432	1.01334	0.85248		104.6	0.096501	0.090725	0.85248		104.6	0.02779	0.545173	0.85248		104.6	0.901108	1.05852	0.854729	1.04375	0.85248
104.82	0.814895	0.934733	1.05457		104.8	0.066371	-0.10194	0.853529		104.8	0.272213	0.687666	0.853529		104.8	1.28313	1.28258	1.0438	1.01442	0.853529		104.8	0.096626	0.091132	0.853529		104.8	0.027634	0.545823	0.853529		104.8	0.902214	1.05915	0.855581	1.04476	0.853529
105.04	0.814876	0.935272	1.05567		105	0.067187	-0.10211	0.854526		105	0.272343	0.6887	0.854526		105	1.28443	1.28373	1.04483	1.01504	0.854526		105	0.096698	0.091728	0.854526		105	0.027686	0.546845	0.854526		105	0.903553	1.06043	0.856612	1.04599	0.854526
105.24	0.814957	0.932276	1.0496		105.2	0.067789	-0.10246	0.855419		105.2	0.272553	0.689797	0.855419		105.2	1.28486	1.28529	1.04564	1.01629	0.855419		105.2	0.096548	0.092398	0.855419		105.2	0.027293	0.547778	0.855419		105.2	0.904502	1.06138	0.857792	1.04726	0.855419
105.43	0.816512	0.936588	1.05666		105.4	0.068013	-0.10225	0.856447		105.4	0.272405	0.690742	0.856447		105.4	1.28604	1.28605	1.04641	1.01652	0.856447		105.4	0.096909	0.092315	0.856447		105.4	0.027235	0.548503	0.856447		105.4	0.905776	1.06219	0.858638	1.04775	0.856447
105.64	0.821148	0.93932	1.05749		105.6	0.068454	-0.1021	0.857678		105.6	0.272604	0.691383	0.857678		105.6	1.28776	1.28789	1.0477	1.01761	0.857678		105.6	0.097109	0.092588	0.857678		105.6	0.027657	0.549467	0.857678		105.6	0.906986	1.06312	0.860014	1.04894	0.857678
105.85	0.819484	0.939552	1.05962		105.8	0.069051	-0.10154	0.858746		105.8	0.273005	0.691818	0.858746		105.8	1.28862	1.28881	1.04882	1.0183	0.858746		105.8	0.09743	0.09256	0.858746		105.8	0.027709	0.550314	0.858746		105.8	0.908225	1.06426	0.860951	1.04996	0.858746
106.05	0.81824	0.937827	1.05741		106	0.069434	-0.10134	0.86		106	0.273299	0.692573	0.86		106	1.28977	1.28971	1.04956	1.01937	0.86		106	0.097974	0.09244	0.86		106	0.027592	0.550815	0.86		106	0.909389	1.06502	0.86167	1.05108	0.86
106.22	0.822084	0.938609	1.05513		106.2	0.070055	-0.10084	0.861139		106.2	0.273746	0.692889	0.861139		106.2	1.29108	1.29076	1.05054	1.02015	0.861139		106.2	0.097807	0.092451	0.861139		106.2	0.027948	0.552222	0.861139		106.2	0.909953	1.06585	0.86274	1.05237	0.861139
106.44	0.824825	0.941884	1.05894		106.4	0.070375	-0.1005	0.862326		106.4	0.274535	0.693623	0.862326		106.4	1.29238	1.29207	1.0512	1.02085	0.862326		106.4	0.098006	0.093125	0.862326		106.4	0.028068	0.552834	0.862326		106.4	0.911176	1.06722	0.863888	1.05346	0.862326
106.64	0.821752	0.942447	1.06314		106.6	0.071064	-0.10032	0.863462		106.6	0.27512	0.693973	0.863462		106.6	1.29328	1.29321	1.05186	1.02165	0.863462		106.6	0.098303	0.093796	0.863462		106.6	0.028225	0.553117	0.863462		106.6	0.912791	1.06789	0.865268	1.05474	0.863462
106.83	0.824731	0.943326	1.06192		106.8	0.071439	-0.1001	0.86458		106.8	0.275297	0.694648	0.86458		106.8	1.29397	1.29435	1.05257	1.02265	0.86458		106.8	0.09839	0.094279	0.86458		106.8	0.028297	0.553971	0.86458		106.8	0.913698	1.06915	0.866436	1.05559	0.86458
107.03	0.824083	0.943276	1.06247		107	0.071029	-0.10011	0.865668		107	0.275944	0.695071	0.865668		107	1.29511	1.29541	1.05338	1.02373	0.865668		107	0.098908	0.094682	0.865668		107	0.028347	0.554634	0.865668		107	0.915454	1.06987	0.867578	1.05672	0.865668
107.24	0.82739	0.944239	1.06109		107.2	0.070807	-0.10072	0.866385		107.2	0.276469	0.695654	0.866385		107.2	1.29602	1.29603	1.05417	1.02444	0.866385		107.2	0.09922	0.094528	0.866385		107.2	0.028587	0.555362	0.866385		107.2	0.916018	1.07054	0.868178	1.05759	0.866385
107.44	0.827862	0.945562	1.06326		107.4	0.070822	-0.10097	0.867501		107.4	0.276982	0.696163	0.867501		107.4	1.29683	1.29706	1.055	1.02566	0.867501		107.4	0.099454	0.094802	0.867501		107.4	0.0289	0.555878	0.867501		107.4	0.917094	1.07126	0.869724	1.05868	0.867501
107.65	0.826413	0.945256	1.0641		107.6	0.071028	-0.10104	0.868219		107.6	0.277227	0.69661	0.868219		107.6	1.29819	1.29851	1.05564	1.02609	0.868219		107.6	0.099956	0.095253	0.868219		107.6	0.029126	0.556754	0.868219		107.6	0.917986	1.07199	0.870726	1.0594	0.868219
107.85	0.830526	0.947905	1.06529		107.8	0.071136	-0.10118	0.869216		107.8	0.277932	0.697808	0.869216		107.8	1.29956	1.29917	1.05662	1.02733	0.869216		107.8	0.100231	0.09563	0.869216		107.8	0.029571	0.557375	0.869216		107.8	0.919409	1.07219	0.871765	1.06049	0.869216
108.04	0.830467	0.95107	1.07167		108	0.071114	-0.10113	0.870249		108	0.278313	0.698316	0.870249		108	1.30033	1.30004	1.05792	1.02802	0.870249		108	0.100867	0.09594	0.870249		108	0.029587	0.557961	0.870249		108	0.920543	1.07311	0.873275	1.06157	0.870249
108.23	0.829943	0.949488	1.06903		108.2	0.071486	-0.10138	0.870901		108.2	0.278882	0.699058	0.870901		108.2	1.30114	1.30094	1.05875	1.02911	0.870901		108.2	0.100933	0.096009	0.870901		108.2	0.030171	0.55873	0.870901		108.2	0.921475	1.07446	0.873918	1.0625	0.870901
108.43	0.832791	0.949797	1.0668		108.4	0.072154	-0.10169	0.871825		108.4	0.279411	0.699863	0.871825		108.4	1.30187	1.30147	1.05924	1.03029	0.871825		108.4	0.101349	0.096483	0.871825		108.4	0.030458	0.559753	0.871825		108.4	0.922796	1.07521	0.874747	1.06344	0.871825
108.65	0.836055	0.95113	1.06621		108.6	0.072443	-0.1016	0.872843		108.6	0.280171	0.701284	0.872843		108.6	1.30282	1.3026	1.06074	1.03097	0.872843		108.6	0.101455	0.096734	0.872843		108.6	0.031273	0.560475	0.872843		108.6	0.923591	1.07632	0.875839	1.06438	0.872843
108.82	0.837962	0.953811	1.06966		108.8	0.072765	-0.1015	0.873793		108.8	0.281425	0.702891	0.873793		108.8	1.30353	1.30312	1.06206	1.03156	0.873793		108.8	0.101396	0.096643	0.873793		108.8	0.031461	0.561179	0.873793		108.8	0.92473	1.07697	0.876604	1.06503	0.873793
109.02	0.835069	0.954322	1.07357		109	0.073508	-0.10187	0.874695		109	0.281464	0.7039	0.874695		109	1.30459	1.30455	1.06342	1.03178	0.874695		109	0.10154	0.096462	0.874695		109	0.03202	0.562431	0.874695		109	0.925679	1.07821	0.877636	1.06609	0.874695
109.23	0.835301	0.954258	1.07322		109.2	0.073835	-0.10183	0.875946		109.2	0.28216	0.705057	0.875946		109.2	1.30521	1.30561	1.06479	1.03281	0.875946		109.2	0.101887	0.096529	0.875946		109.2	0.032153	0.563246	0.875946		109.2	0.926318	1.07906	0.878797	1.06695	0.875946
109.43	0.835866	0.95333	1.07079		109.4	0.074248	-0.10162	0.876935		109.4	0.283002	0.705887	0.876935		109.4	1.30638	1.30645	1.06619	1.03294	0.876935		109.4	0.10208	0.096803	0.876935		109.4	0.032801	0.564298	0.876935		109.4	0.927428	1.08018	0.879757	1.06758	0.876935
109.65	0.837587	0.955809	1.07403		109.6	0.074591	-0.10171	0.877829		109.6	0.283962	0.706038	0.877829		109.6	1.30764	1.3077	1.06712	1.03428	0.877829		109.6	0.101918	0.096941	0.877829		109.6	0.032952	0.565231	0.877829		109.6	0.928203	1.08098	0.880839	1.06844	0.877829
109.84	0.838525	0.954519	1.07051		109.8	0.07486	-0.10127	0.878976		109.8	0.284506	0.706669	0.878976		109.8	1.30856	1.30798	1.06794	1.03504	0.878976		109.8	0.101849	0.096667	0.878976		109.8	0.033168	0.565874	0.878976		109.8	0.928708	1.08193	0.881997	1.06927	0.878976
110.04	0.838369	0.956283	1.0742		110	0.074906	-0.10159	0.880059		110	0.28521	0.707572	0.880059		110	1.30957	1.30875	1.06842	1.03547	0.880059		110	0.101842	0.096644	0.880059		110	0.032907	0.566448	0.880059		110	0.929934	1.08273	0.883089	1.07035	0.880059
110.23	0.841048	0.957421	1.07379		110.2	0.074932	-0.10139	0.881179		110.2	0.285812	0.707788	0.881179		110.2	1.31047	1.30937	1.06948	1.03539	0.881179		110.2	0.101729	0.0967	0.881179		110.2	0.032819	0.567189	0.881179		110.2	0.930754	1.08358	0.884336	1.07122	0.881179
110.43	0.843891	0.960611	1.07733		110.4	0.074926	-0.10129	0.882167		110.4	0.2861	0.708682	0.882167		110.4	1.31156	1.31047	1.07028	1.03577	0.882167		110.4	0.101915	0.09729	0.882167		110.4	0.032875	0.567892	0.882167		110.4	0.931901	1.08474	0.885515	1.07186	0.882167
110.64	0.841901	0.960407	1.07891		110.6	0.075133	-0.10131	0.883543		110.6	0.286439	0.70915	0.883543		110.6	1.31234	1.31157	1.07092	1.0362	0.883543		110.6	0.102293	0.097616	0.883543		110.6	0.03293	0.56879	0.883543		110.6	0.932594	1.08528	0.886434	1.07245	0.883543
110.84	0.845007	0.962573	1.08014		110.8	0.075046	-0.10137	0.884591		110.8	0.286823	0.709525	0.884591		110.8	1.31286	1.31236	1.07178	1.0366	0.884591		110.8	0.102942	0.097727	0.884591		110.8	0.03236	0.569252	0.884591		110.8	0.9335	1.08609	0.8873	1.07309	0.884591
111.04	0.841991	0.962112	1.08223		111	0.075218	-0.10163	0.885905		111	0.287024	0.710332	0.885905		111	1.31346	1.31365	1.07262	1.03774	0.885905		111	0.103324	0.097947	0.885905		111	0.032617	0.57	0.885905		111	0.934479	1.08668	0.888676	1.07414	0.885905
111.24	0.844788	0.963298	1.08181		111.2	0.075281	-0.10155	0.886806		111.2	0.287366	0.711101	0.886806		111.2	1.31446	1.31437	1.07309	1.03868	0.886806		111.2	0.103804	0.097997	0.886806		111.2	0.032206	0.570874	0.886806		111.2	0.935315	1.08781	0.889396	1.07476	0.886806
111.44	0.846478	0.965992	1.0855		111.4	0.075323	-0.10138	0.888011		111.4	0.287898	0.711648	0.888011		111.4	1.31463	1.31494	1.07391	1.04036	0.888011		111.4	0.103833	0.098142	0.888011		111.4	0.031531	0.571147	0.888011		111.4	0.936271	1.08875	0.890542	1.07557	0.888011
111.63	0.852202	0.967074	1.08194		111.6	0.075652	-0.10119	0.888861		111.6	0.287968	0.712494	0.888861		111.6	1.31548	1.31663	1.0745	1.04152	0.888861		111.6	0.104687	0.098294	0.888861		111.6	0.031611	0.57155	0.888861		111.6	0.937291	1.08962	0.891286	1.07658	0.888861
111.84	0.848285	0.965907	1.08353		111.8	0.07585	-0.10091	0.890075		111.8	0.288207	0.713566	0.890075		111.8	1.31622	1.31771	1.07571	1.04265	0.890075		111.8	0.104671	0.098638	0.890075		111.8	0.031498	0.571816	0.890075		111.8	0.939344	1.09037	0.891916	1.07786	0.890075
112.05	0.84992	0.965705	1.08149		112	0.076169	-0.10085	0.890991		112	0.288153	0.714282	0.890991		112	1.31697	1.31905	1.07648	1.04377	0.890991		112	0.105134	0.098766	0.890991		112	0.031255	0.57204	0.890991		112	0.940545	1.0914	0.893167	1.07912	0.890991
112.24	0.8516	0.968218	1.08484		112.2	0.076648	-0.10087	0.892184		112.2	0.288877	0.715622	0.892184		112.2	1.31736	1.32033	1.07732	1.04484	0.892184		112.2	0.105186	0.099051	0.892184		112.2	0.031589	0.57282	0.892184		112.2	0.941999	1.09246	0.894311	1.07986	0.892184
112.44	0.849236	0.966392	1.08355		112.4	0.076669	-0.10086	0.893597		112.4	0.289257	0.716869	0.893597		112.4	1.31797	1.32114	1.07807	1.04562	0.893597		112.4	0.105935	0.099175	0.893597		112.4	0.031735	0.573266	0.893597		112.4	0.943439	1.0931	0.89499	1.08077	0.893597
112.64	0.855149	0.971585	1.08802		112.6	0.076244	-0.10059	0.894715		112.6	0.2896	0.717877	0.894715		112.6	1.31864	1.32238	1.0796	1.0464	0.894715		112.6	0.106696	0.098925	0.894715		112.6	0.032078	0.573369	0.894715		112.6	0.944135	1.09399	0.895501	1.08163	0.894715
112.84	0.852489	0.969351	1.08621		112.8	0.076762	-0.10075	0.895853		112.8	0.290152	0.718691	0.895853		112.8	1.31977	1.32339	1.08013	1.04688	0.895853		112.8	0.107129	0.09893	0.895853		112.8	0.032295	0.574035	0.895853		112.8	0.945471	1.09533	0.89641	1.08256	0.895853
113.03	0.854211	0.9716	1.08899		113	0.077073	-0.1008	0.896718		113	0.289994	0.719414	0.896718		113	1.32048	1.32462	1.08132	1.04715	0.896718		113	0.107653	0.09886	0.896718		113	0.03258	0.57505	0.896718		113	0.946425	1.096	0.897428	1.08345	0.896718
113.23	0.855381	0.971506	1.08763		113.2	0.077109	-0.10075	0.897785		113.2	0.290479	0.720112	0.897785		113.2	1.32145	1.32524	1.0822	1.04823	0.897785		113.2	0.108091	0.099544	0.897785		113.2	0.03284	0.575487	0.897785		113.2	0.947662	1.09635	0.897904	1.08443	0.897785
113.44	0.852005	0.969341	1.08668		113.4	0.077797	-0.10036	0.898238		113.4	0.290931	0.720862	0.898238		113.4	1.32255	1.32606	1.083	1.04916	0.898238		113.4	0.108381	0.100286	0.898238		113.4	0.033248	0.575987	0.898238		113.4	0.949003	1.09724	0.898439	1.08499	0.898238
113.62	0.85564	0.973885	1.09213		113.6	0.078103	-0.10062	0.899179		113.6	0.291402	0.721354	0.899179		113.6	1.32337	1.32616	1.08356	1.0498	0.899179		113.6	0.108833	0.10033	0.899179		113.6	0.033166	0.576017	0.899179		113.6	0.949925	1.09794	0.899181	1.0859	0.899179
113.84	0.856318	0.973208	1.0901		113.8	0.078377	-0.1005	0.900139		113.8	0.291523	0.721734	0.900139		113.8	1.32455	1.32594	1.0842	1.05058	0.900139		113.8	0.109451	0.100259	0.900139		113.8	0.033348	0.576348	0.900139		113.8	0.951458	1.09948	0.900317	1.08663	0.900139
114.05	0.857245	0.974148	1.09105		114	0.078767	-0.1011	0.900982		114	0.292036	0.722024	0.900982		114	1.32543	1.32732	1.0847	1.0508	0.900982		114	0.109878	0.10096	0.900982		114	0.03371	0.577003	0.900982		114	0.952802	1.10081	0.90108	1.08748	0.900982
114.24	0.859823	0.975931	1.09204		114.2	0.078776	-0.10095	0.902032		114.2	0.292592	0.722253	0.902032		114.2	1.32647	1.32722	1.0854	1.05102	0.902032		114.2	0.110361	0.101293	0.902032		114.2	0.034338	0.577825	0.902032		114.2	0.953397	1.10175	0.901468	1.08834	0.902032
114.44	0.858607	0.976488	1.09437		114.4	0.079071	-0.10081	0.902827		114.4	0.293049	0.722764	0.902827		114.4	1.32741	1.32818	1.08584	1.05204	0.902827		114.4	0.110728	0.101995	0.902827		114.4	0.034543	0.579221	0.902827		114.4	0.954484	1.10298	0.901974	1.08887	0.902827
114.64	0.859706	0.979048	1.09839		114.6	0.079842	-0.10106	0.903896		114.6	0.293253	0.72352	0.903896		114.6	1.32847	1.32941	1.08625	1.05229	0.903896		114.6	0.110565	0.102636	0.903896		114.6	0.03505	0.580423	0.903896		114.6	0.955033	1.10374	0.903155	1.08973	0.903896
114.84	0.864255	0.981297	1.09834		114.8	0.079973	-0.10143	0.904822		114.8	0.293673	0.72401	0.904822		114.8	1.32925	1.32975	1.08675	1.05302	0.904822		114.8	0.11073	0.102504	0.904822		114.8	0.034525	0.581003	0.904822		114.8	0.956324	1.10497	0.904654	1.09071	0.904822
115.05	0.859449	0.979841	1.10023		115	0.080564	-0.10163	0.905911		115	0.294208	0.724667	0.905911		115	1.33032	1.33036	1.08695	1.05428	0.905911		115	0.11089	0.102953	0.905911		115	0.034989	0.582226	0.905911		115	0.956917	1.10566	0.905724	1.09147	0.905911
115.24	0.863857	0.982645	1.10143		115.2	0.080603	-0.10207	0.906654		115.2	0.295379	0.725115	0.906654		115.2	1.33144	1.33125	1.0875	1.05543	0.906654		115.2	0.110996	0.103142	0.906654		115.2	0.03531	0.583134	0.906654		115.2	0.958283	1.10636	0.906078	1.09238	0.906654
115.44	0.86121	0.979178	1.09715		115.4	0.080728	-0.1022	0.907473		115.4	0.29609	0.725204	0.907473		115.4	1.33244	1.33197	1.08833	1.05639	0.907473		115.4	0.110855	0.103387	0.907473		115.4	0.035	0.583955	0.907473		115.4	0.959439	1.10688	0.907397	1.09333	0.907473
115.64	0.863433	0.981152	1.09887		115.6	0.080801	-0.10204	0.908386		115.6	0.296404	0.726249	0.908386		115.6	1.33378	1.33346	1.08918	1.0571	0.908386		115.6	0.111193	0.103774	0.908386		115.6	0.035754	0.585278	0.908386		115.6	0.960657	1.10757	0.9087	1.09455	0.908386
115.83	0.864919	0.983403	1.10189		115.8	0.081053	-0.1022	0.90957		115.8	0.296987	0.726979	0.90957		115.8	1.33479	1.33471	1.09024	1.05774	0.90957		115.8	0.111126	0.104338	0.90957		115.8	0.035617	0.586241	0.90957		115.8	0.962321	1.10821	0.909982	1.09601	0.90957
116.05	0.864715	0.982729	1.10074		116	0.081277	-0.10257	0.910256		116	0.297163	0.727782	0.910256		116	1.33605	1.33582	1.09108	1.05862	0.910256		116	0.11149	0.104316	0.910256		116	0.035745	0.587199	0.910256		116	0.962858	1.10873	0.911333	1.09734	0.910256
116.25	0.870249	0.985339	1.10043		116.2	0.081293	-0.10271	0.911516		116.2	0.298013	0.728831	0.911516		116.2	1.33652	1.33633	1.09207	1.05924	0.911516		116.2	0.111911	0.103778	0.911516		116.2	0.036151	0.588264	0.911516		116.2	0.963825	1.10963	0.91263	1.09828	0.911516
116.44	0.869617	0.986681	1.10374		116.4	0.081298	-0.10269	0.912615		116.4	0.298223	0.729618	0.912615		116.4	1.33739	1.33725	1.09265	1.05999	0.912615		116.4	0.112107	0.103411	0.912615		116.4	0.036576	0.589201	0.912615		116.4	0.964405	1.11058	0.913292	1.09937	0.912615
116.64	0.86716	0.986124	1.10509		116.6	0.081189	-0.10272	0.913455		116.6	0.298789	0.730109	0.913455		116.6	1.33876	1.33773	1.09348	1.06054	0.913455		116.6	0.1125	0.103498	0.913455		116.6	0.036931	0.589773	0.913455		116.6	0.964917	1.11068	0.914264	1.10079	0.913455
116.84	0.869286	0.987763	1.10624		116.8	0.081557	-0.10271	0.914404		116.8	0.299266	0.730867	0.914404		116.8	1.33936	1.3381	1.09403	1.06139	0.914404		116.8	0.11269	0.103959	0.914404		116.8	0.037107	0.590606	0.914404		116.8	0.96583	1.11134	0.915579	1.10195	0.914404
117.05	0.873067	0.990547	1.10803		117	0.081595	-0.10236	0.915299		117	0.299554	0.731817	0.915299		117	1.34009	1.33928	1.09552	1.06212	0.915299		117	0.112782	0.104098	0.915299		117	0.037508	0.591226	0.915299		117	0.966532	1.11163	0.916598	1.10277	0.915299
117.24	0.871211	0.987171	1.10313		117.2	0.081811	-0.1023	0.916141		117.2	0.299867	0.7325	0.916141		117.2	1.34086	1.33923	1.09635	1.06295	0.916141		117.2	0.113181	0.104318	0.916141		117.2	0.037962	0.591296	0.916141		117.2	0.967374	1.11205	0.917215	1.10357	0.916141
117.44	0.870201	0.98858	1.10696		117.4	0.082446	-0.10209	0.917172		117.4	0.300377	0.733168	0.917172		117.4	1.34145	1.34021	1.09731	1.06367	0.917172		117.4	0.113764	0.104742	0.917172		117.4	0.037859	0.59147	0.917172		117.4	0.967632	1.11309	0.918087	1.10391	0.917172
117.64	0.871583	0.990437	1.10929		117.6	0.082764	-0.10257	0.918542		117.6	0.301266	0.733449	0.918542		117.6	1.34187	1.34078	1.09817	1.06421	0.918542		117.6	0.114281	0.104819	0.918542		117.6	0.03828	0.591887	0.918542		117.6	0.968655	1.11407	0.91912	1.10516	0.918542
117.84	0.879781	0.993931	1.10808		117.8	0.083311	-0.10261	0.91949		117.8	0.3015	0.733329	0.91949		117.8	1.34263	1.34124	1.09916	1.06518	0.91949		117.8	0.114784	0.104944	0.91949		117.8	0.038765	0.592603	0.91949		117.8	0.969965	1.11533	0.92044	1.10552	0.91949
118.03	0.874063	0.991868	1.10967		118	0.084004	-0.1026	0.920495		118	0.301932	0.733984	0.920495		118	1.34311	1.3427	1.09989	1.06575	0.920495		118	0.114908	0.105126	0.920495		118	0.039242	0.593392	0.920495		118	0.970407	1.11617	0.921026	1.10577	0.920495
118.24	0.875496	0.992545	1.10959		118.2	0.084103	-0.10232	0.921564		118.2	0.302412	0.734712	0.921564		118.2	1.34384	1.34329	1.10064	1.06659	0.921564		118.2	0.114948	0.105324	0.921564		118.2	0.039381	0.594212	0.921564		118.2	0.971378	1.11641	0.921491	1.10614	0.921564
118.44	0.874029	0.989687	1.10535		118.4	0.084522	-0.10205	0.922586		118.4	0.302194	0.73514	0.922586		118.4	1.34454	1.34429	1.10149	1.0676	0.922586		118.4	0.115216	0.105428	0.922586		118.4	0.03936	0.595026	0.922586		118.4	0.972391	1.1173	0.922417	1.10633	0.922586
118.64	0.876899	0.994819	1.11274		118.6	0.085092	-0.10233	0.923567		118.6	0.302384	0.736038	0.923567		118.6	1.34594	1.34512	1.10234	1.06832	0.923567		118.6	0.115105	0.105344	0.923567		118.6	0.039687	0.595498	0.923567		118.6	0.9732	1.11809	0.923787	1.10691	0.923567
118.85	0.883447	0.998975	1.1145		118.8	0.08519	-0.10258	0.924564		118.8	0.303183	0.736329	0.924564		118.8	1.347	1.34561	1.10308	1.06917	0.924564		118.8	0.115247	0.105499	0.924564		118.8	0.039371	0.595791	0.924564		118.8	0.974108	1.11888	0.924882	1.10756	0.924564
119.03	0.880119	0.998136	1.11615		119	0.085632	-0.10267	0.925427		119	0.303832	0.736803	0.925427		119	1.34801	1.34681	1.10397	1.06981	0.925427		119	0.114856	0.105826	0.925427		119	0.040051	0.596982	0.925427		119	0.974818	1.11925	0.925768	1.10834	0.925427
119.23	0.882634	0.997826	1.11302		119.2	0.085535	-0.10265	0.926425		119.2	0.304217	0.737333	0.926425		119.2	1.34941	1.34808	1.10502	1.07082	0.926425		119.2	0.114584	0.105991	0.926425		119.2	0.040167	0.59756	0.926425		119.2	0.976385	1.12033	0.926746	1.109	0.926425
119.44	0.883227	0.998846	1.11447		119.4	0.085335	-0.10244	0.927358		119.4	0.304247	0.737964	0.927358		119.4	1.35095	1.34929	1.10577	1.07149	0.927358		119.4	0.114837	0.106591	0.927358		119.4	0.040125	0.598265	0.927358		119.4	0.977507	1.12169	0.928099	1.10953	0.927358
119.65	0.885065	1.00077	1.11648		119.6	0.085256	-0.10228	0.928464		119.6	0.304581	0.739071	0.928464		119.6	1.35182	1.35023	1.10686	1.07248	0.928464		119.6	0.115032	0.106637	0.928464		119.6	0.04033	0.599007	0.928464		119.6	0.978314	1.12262	0.929148	1.11053	0.928464
119.85	0.883538	0.999459	1.11538		119.8	0.085737	-0.10203	0.929284		119.8	0.304755	0.739893	0.929284		119.8	1.35286	1.35155	1.10758	1.07313	0.929284		119.8	0.115169	0.107047	0.929284		119.8	0.040469	0.599793	0.929284		119.8	0.979962	1.12355	0.929883	1.1113	0.929284
120.04	0.886316	1.0037	1.12108		120	0.08561	-0.1019	0.929712		120	0.305408	0.740744	0.929712		120	1.35392	1.3526	1.10824	1.07358	0.929712		120	0.115388	0.107087	0.929712		120	0.040401	0.600658	0.929712		120	0.980496	1.12483	0.93014	1.11258	0.929712
120.23	0.889298	1.00275	1.11621		120.2	0.085397	-0.10201	0.930843		120.2	0.306258	0.741476	0.930843		120.2	1.35462	1.35298	1.10895	1.07405	0.930843		120.2	0.115647	0.106524	0.930843		120.2	0.040742	0.601094	0.930843		120.2	0.981685	1.12561	0.931328	1.11324	0.930843
120.45	0.886089	1.00367	1.12125		120.4	0.085512	-0.10173	0.931564		120.4	0.30633	0.742208	0.931564		120.4	1.35541	1.35422	1.10992	1.07501	0.931564		120.4	0.115778	0.106851	0.931564		120.4	0.040854	0.60175	0.931564		120.4	0.982551	1.12651	0.932048	1.11417	0.931564
120.65	0.886173	1.00319	1.1202		120.6	0.085569	-0.10235	0.932396		120.6	0.307199	0.742729	0.932396		120.6	1.35658	1.35468	1.11096	1.07566	0.932396		120.6	0.116133	0.107065	0.932396		120.6	0.040888	0.602662	0.932396		120.6	0.983044	1.12692	0.932894	1.11527	0.932396
120.84	0.892107	1.00519	1.11827		120.8	0.085622	-0.10231	0.933504		120.8	0.307973	0.743616	0.933504		120.8	1.35675	1.35513	1.11142	1.07613	0.933504		120.8	0.11654	0.107392	0.933504		120.8	0.040944	0.602987	0.933504		120.8	0.984099	1.128	0.934027	1.11638	0.933504
121.04	0.888341	1.00417	1.12		121	0.086214	-0.1023	0.934376		121	0.30863	0.744528	0.934376		121	1.35756	1.356	1.11238	1.07706	0.934376		121	0.116792	0.107759	0.934376		121	0.041427	0.603258	0.934376		121	0.984755	1.12906	0.935097	1.11734	0.934376
121.24	0.890879	1.00809	1.1253		121.2	0.086275	-0.10237	0.935096		121.2	0.309304	0.744958	0.935096		121.2	1.35798	1.35636	1.11311	1.07731	0.935096		121.2	0.117258	0.108403	0.935096		121.2	0.041882	0.603855	0.935096		121.2	0.985678	1.12997	0.935834	1.11825	0.935096
121.45	0.894872	1.00919	1.12351		121.4	0.086793	-0.10242	0.93627		121.4	0.309959	0.745221	0.93627		121.4	1.35836	1.35729	1.11451	1.07809	0.93627		121.4	0.11798	0.10906	0.93627		121.4	0.04228	0.604887	0.93627		121.4	0.986274	1.1308	0.936748	1.11935	0.93627
121.65	0.89253	1.00775	1.12297		121.6	0.08723	-0.10271	0.937241		121.6	0.31048	0.745708	0.937241		121.6	1.35893	1.35826	1.11529	1.07891	0.937241		121.6	0.118446	0.109332	0.937241		121.6	0.04266	0.605533	0.937241		121.6	0.987766	1.13138	0.937773	1.12022	0.937241
121.85	0.888402	1.00433	1.12026		121.8	0.08804	-0.10318	0.938088		121.8	0.310403	0.746349	0.938088		121.8	1.3597	1.35857	1.11574	1.07896	0.938088		121.8	0.119115	0.109582	0.938088		121.8	0.042708	0.605943	0.938088		121.8	0.988782	1.13168	0.938817	1.12035	0.938088
122.04	0.895668	1.01229	1.12892		122	0.088633	-0.10308	0.938948		122	0.310718	0.747234	0.938948		122	1.36013	1.35934	1.11622	1.07965	0.938948		122	0.119377	0.110074	0.938948		122	0.04292	0.606587	0.938948		122	0.9896	1.13248	0.939002	1.12115	0.938948
122.24	0.890875	1.00954	1.12822		122.2	0.088787	-0.10302	0.939883		122.2	0.311198	0.747926	0.939883		122.2	1.36065	1.36004	1.11694	1.08038	0.939883		122.2	0.119639	0.110772	0.939883		122.2	0.043308	0.607288	0.939883		122.2	0.990526	1.13319	0.939725	1.12255	0.939883
122.44	0.896353	1.01148	1.1266		122.4	0.089005	-0.10274	0.940942		122.4	0.311842	0.748223	0.940942		122.4	1.36148	1.36041	1.11762	1.08081	0.940942		122.4	0.120159	0.111051	0.940942		122.4	0.043373	0.607496	0.940942		122.4	0.991079	1.1345	0.940613	1.12413	0.940942
122.65	0.898883	1.01486	1.13085		122.6	0.089293	-0.1029	0.94194		122.6	0.31245	0.748561	0.94194		122.6	1.36206	1.36078	1.118	1.08184	0.94194		122.6	0.120125	0.11177	0.94194		122.6	0.043214	0.608348	0.94194		122.6	0.991866	1.13488	0.94147	1.12552	0.94194
122.85	0.897018	1.01272	1.12843		122.8	0.089474	-0.103	0.94319		122.8	0.312982	0.749364	0.94319		122.8	1.3628	1.36135	1.1184	1.08257	0.94319		122.8	0.120214	0.112738	0.94319		122.8	0.043352	0.609234	0.94319		122.8	0.992863	1.13558	0.942849	1.12615	0.94319
123.04	0.89556	1.01405	1.13253		123	0.089697	-0.10281	0.944358		123	0.313239	0.749955	0.944358		123	1.36367	1.36239	1.11866	1.0828	0.944358		123	0.12025	0.112835	0.944358		123	0.043211	0.610367	0.944358		123	0.994072	1.13618	0.943481	1.12705	0.944358
123.23	0.90116	1.0168	1.13244		123.2	0.09007	-0.10284	0.945518		123.2	0.313313	0.750419	0.945518		123.2	1.36437	1.36241	1.11878	1.08376	0.945518		123.2	0.121105	0.113216	0.945518		123.2	0.04333	0.61088	0.945518		123.2	0.995633	1.13726	0.944191	1.12807	0.945518
123.44	0.897304	1.01388	1.13045		123.4	0.089915	-0.10264	0.946598		123.4	0.314177	0.751028	0.946598		123.4	1.36509	1.36366	1.11911	1.08456	0.946598		123.4	0.121637	0.11382	0.946598		123.4	0.043694	0.611671	0.946598		123.4	0.996433	1.13779	0.945206	1.12897	0.946598
123.64	0.900682	1.01695	1.13321		123.6	0.089993	-0.10255	0.947507		123.6	0.314947	0.751864	0.947507		123.6	1.36617	1.36396	1.11944	1.08529	0.947507		123.6	0.121684	0.11421	0.947507		123.6	0.043234	0.612361	0.947507		123.6	0.997445	1.13811	0.946043	1.12951	0.947507
123.84	0.903363	1.01955	1.13573		123.8	0.090085	-0.10196	0.948365		123.8	0.315394	0.752555	0.948365		123.8	1.36708	1.36487	1.11978	1.08591	0.948365		123.8	0.122235	0.114158	0.948365		123.8	0.042933	0.613076	0.948365		123.8	0.998763	1.13891	0.94688	1.12984	0.948365
124.03	0.898484	1.01428	1.13007		124	0.089829	-0.10238	0.949126		124	0.316362	0.752853	0.949126		124	1.36785	1.36634	1.12056	1.08675	0.949126		124	0.122299	0.113843	0.949126		124	0.042563	0.613713	0.949126		124	0.999539	1.13963	0.948169	1.13071	0.949126
124.24	0.903662	1.01849	1.13333		124.2	0.089731	-0.10296	0.949982		124.2	0.31664	0.753399	0.949982		124.2	1.36906	1.36667	1.12124	1.08763	0.949982		124.2	0.123043	0.11339	0.949982		124.2	0.042718	0.613978	0.949982		124.2	1.00069	1.13988	0.949708	1.13099	0.949982
124.44	0.903636	1.01942	1.1352		124.4	0.090312	-0.10292	0.950514		124.4	0.316838	0.7541	0.950514		124.4	1.36972	1.36782	1.1222	1.08868	0.950514		124.4	0.123586	0.11329	0.950514		124.4	0.042616	0.614724	0.950514		124.4	1.00137	1.14079	0.950472	1.13153	0.950514
124.64	0.90285	1.01627	1.1297		124.6	0.090585	-0.10312	0.951431		124.6	0.3175	0.754514	0.951431		124.6	1.37069	1.36851	1.12298	1.08963	0.951431		124.6	0.12376	0.113639	0.951431		124.6	0.042522	0.615159	0.951431		124.6	1.00191	1.14122	0.951391	1.13213	0.951431
124.85	0.905354	1.02042	1.13548		124.8	0.090825	-0.10273	0.952124		124.8	0.31774	0.754818	0.952124		124.8	1.37126	1.36892	1.12393	1.09051	0.952124		124.8	0.124076	0.11386	0.952124		124.8	0.042786	0.615095	0.952124		124.8	1.0026	1.14174	0.952317	1.13297	0.952124
125.05	0.901482	1.01836	1.13524		125	0.091226	-0.1028	0.952487		125	0.317838	0.755057	0.952487		125	1.37192	1.37041	1.12543	1.09121	0.952487		125	0.124971	0.114153	0.952487		125	0.04319	0.615448	0.952487		125	1.00285	1.14255	0.953536	1.13307	0.952487
125.24	0.903466	1.01872	1.13398		125.2	0.091192	-0.10257	0.953257		125.2	0.31777	0.755369	0.953257		125.2	1.37237	1.37174	1.12643	1.09161	0.953257		125.2	0.125555	0.114848	0.953257		125.2	0.043541	0.616418	0.953257		125.2	1.00378	1.14343	0.954682	1.13365	0.953257
125.44	0.906235	1.02229	1.13835		125.4	0.091715	-0.10288	0.954184		125.4	0.318054	0.755924	0.954184		125.4	1.37343	1.37301	1.12772	1.09267	0.954184		125.4	0.126024	0.114371	0.954184		125.4	0.043587	0.616851	0.954184		125.4	1.00439	1.14374	0.955209	1.13383	0.954184
125.64	0.909891	1.02272	1.13554		125.6	0.092059	-0.10305	0.955149		125.6	0.317969	0.756689	0.955149		125.6	1.37461	1.37439	1.12865	1.09323	0.955149		125.6	0.126323	0.114207	0.955149		125.6	0.043754	0.616717	0.955149		125.6	1.0052	1.14404	0.95631	1.13447	0.955149
125.83	0.903827	1.02266	1.1415		125.8	0.09224	-0.10303	0.955836		125.8	0.317926	0.757624	0.955836		125.8	1.37525	1.37484	1.12935	1.09363	0.955836		125.8	0.12615	0.114465	0.955836		125.8	0.044272	0.617492	0.955836		125.8	1.00615	1.14444	0.956948	1.13521	0.955836
126.05	0.911763	1.02688	1.142		126	0.092109	-0.1023	0.956562		126	0.318246	0.758276	0.956562		126	1.37575	1.37633	1.13054	1.09417	0.956562		126	0.126148	0.114667	0.956562		126	0.044304	0.618579	0.956562		126	1.00721	1.14581	0.957286	1.13602	0.956562
126.24	0.91075	1.02605	1.14135		126.2	0.092194	-0.10172	0.957576		126.2	0.31891	0.758912	0.957576		126.2	1.37674	1.37766	1.13141	1.09465	0.957576		126.2	0.126539	0.114616	0.957576		126.2	0.044476	0.619418	0.957576		126.2	1.00789	1.14662	0.958202	1.13711	0.957576
126.44	0.909351	1.0265	1.14364		126.4	0.092374	-0.10146	0.958655		126.4	0.319271	0.759364	0.958655		126.4	1.37775	1.37869	1.13207	1.09525	0.958655		126.4	0.126771	0.115067	0.958655		126.4	0.044587	0.620181	0.958655		126.4	1.00869	1.14756	0.958916	1.13791	0.958655
126.65	0.915153	1.03174	1.14833		126.6	0.092203	-0.1013	0.95976		126.6	0.319157	0.760035	0.95976		126.6	1.37833	1.37862	1.13246	1.09606	0.95976		126.6	0.12726	0.1154	0.95976		126.6	0.044625	0.621256	0.95976		126.6	1.01001	1.14809	0.959544	1.13848	0.95976
126.83	0.913199	1.02893	1.14465		126.8	0.09237	-0.10141	0.96069		126.8	0.319708	0.761509	0.96069		126.8	1.37927	1.3792	1.13316	1.09635	0.96069		126.8	0.127602	0.115551	0.96069		126.8	0.04513	0.621773	0.96069		126.8	1.01093	1.14935	0.960932	1.13907	0.96069
127.05	0.914851	1.03087	1.1469		127	0.092523	-0.1014	0.961783		127	0.320376	0.762159	0.961783		127	1.37991	1.38025	1.13398	1.09641	0.961783		127	0.127344	0.115556	0.961783		127	0.045111	0.622296	0.961783		127	1.01177	1.1502	0.960865	1.14051	0.961783
127.24	0.916339	1.03147	1.14661		127.2	0.092973	-0.10141	0.962857		127.2	0.320989	0.762692	0.962857		127.2	1.38055	1.37991	1.13418	1.09724	0.962857		127.2	0.127389	0.115621	0.962857		127.2	0.045316	0.623022	0.962857		127.2	1.01312	1.15137	0.961581	1.14159	0.962857
127.43	0.920017	1.03482	1.14962		127.4	0.092619	-0.10147	0.96388		127.4	0.322271	0.763722	0.96388		127.4	1.38135	1.38114	1.13466	1.09815	0.96388		127.4	0.126984	0.116216	0.96388		127.4	0.045371	0.623834	0.96388		127.4	1.01361	1.15257	0.962563	1.14268	0.96388
127.64	0.914674	1.03163	1.14859		127.6	0.093139	-0.1021	0.964519		127.6	0.322861	0.764686	0.964519		127.6	1.38209	1.38176	1.13557	1.09878	0.964519		127.6	0.126834	0.116441	0.964519		127.6	0.045031	0.624606	0.964519		127.6	1.01484	1.15332	0.963295	1.14352	0.964519
127.85	0.916554	1.0329	1.14925		127.8	0.093296	-0.1021	0.965321		127.8	0.323282	0.765337	0.965321		127.8	1.38219	1.3826	1.13612	1.09943	0.965321		127.8	0.126999	0.116244	0.965321		127.8	0.045315	0.625337	0.965321		127.8	1.01565	1.15441	0.964169	1.14431	0.965321
128.05	0.919525	1.03294	1.14636		128	0.093486	-0.10254	0.966079		128	0.324397	0.766307	0.966079		128	1.38247	1.38345	1.1365	1.10057	0.966079		128	0.126759	0.116843	0.966079		128	0.045585	0.626435	0.966079		128	1.01668	1.15499	0.965617	1.14572	0.966079
128.23	0.918728	1.03437	1.15002		128.2	0.09379	-0.10257	0.966614		128.2	0.324741	0.766923	0.966614		128.2	1.38344	1.38392	1.13705	1.10107	0.966614		128.2	0.127324	0.117041	0.966614		128.2	0.045526	0.627016	0.966614		128.2	1.01802	1.15576	0.966465	1.14701	0.966614
128.43	0.918847	1.03541	1.15198		128.4	0.094284	-0.10235	0.967501		128.4	0.324442	0.76698	0.967501		128.4	1.38328	1.38481	1.13756	1.10182	0.967501		128.4	0.127295	0.117294	0.967501		128.4	0.045686	0.627189	0.967501		128.4	1.01854	1.15657	0.96742	1.14795	0.967501
128.65	0.919212	1.03378	1.14834		128.6	0.094413	-0.10245	0.96835		128.6	0.32445	0.767461	0.96835		128.6	1.38374	1.38545	1.1384	1.10286	0.96835		128.6	0.127459	0.118021	0.96835		128.6	0.045613	0.62755	0.96835		128.6	1.01947	1.15707	0.96865	1.14891	0.96835
128.85	0.922613	1.03824	1.15387		128.8	0.094771	-0.10271	0.969089		128.8	0.324764	0.767898	0.969089		128.8	1.38397	1.38634	1.13924	1.10343	0.969089		128.8	0.12791	0.118468	0.969089		128.8	0.045754	0.62839	0.969089		128.8	1.01999	1.15798	0.96992	1.14993	0.969089
129.04	0.925158	1.03953	1.15389		129	0.0952	-0.10314	0.969765		129	0.324959	0.768655	0.969765		129	1.38421	1.38703	1.13968	1.10389	0.969765		129	0.128779	0.118752	0.969765		129	0.045953	0.629205	0.969765		129	1.02066	1.15839	0.971023	1.15048	0.969765
129.23	0.923261	1.03701	1.15076		129.2	0.09571	-0.10342	0.970905		129.2	0.324965	0.769461	0.970905		129.2	1.38472	1.38758	1.13984	1.105	0.970905		129.2	0.129146	0.119272	0.970905		129.2	0.046306	0.629957	0.970905		129.2	1.02193	1.15919	0.972214	1.15135	0.970905
129.45	0.925992	1.04124	1.1565		129.4	0.095975	-0.10394	0.971791		129.4	0.325265	0.770202	0.971791		129.4	1.38565	1.38875	1.14042	1.10581	0.971791		129.4	0.129104	0.118835	0.971791		129.4	0.046511	0.630375	0.971791		129.4	1.02307	1.15962	0.972715	1.15172	0.971791
129.65	0.922759	1.03786	1.15296		129.6	0.095871	-0.10364	0.97274		129.6	0.325375	0.770629	0.97274		129.6	1.38658	1.38909	1.14084	1.10625	0.97274		129.6	0.129524	0.119075	0.97274		129.6	0.046768	0.630898	0.97274		129.6	1.02429	1.1603	0.973837	1.15208	0.97274
129.84	0.925642	1.04248	1.15932		129.8	0.0959	-0.1033	0.973488		129.8	0.325661	0.77092	0.973488		129.8	1.38757	1.38953	1.1416	1.10643	0.973488		129.8	0.129331	0.119348	0.973488		129.8	0.04707	0.632019	0.973488		129.8	1.02565	1.16082	0.974486	1.15238	0.973488
130.04	0.926781	1.04212	1.15745		130	0.096282	-0.10304	0.974388		130	0.326191	0.77146	0.974388		130	1.38847	1.39061	1.14261	1.10683	0.974388		130	0.129714	0.119471	0.974388		130	0.047179	0.632599	0.974388		130	1.02712	1.16157	0.974904	1.15266	0.974388
130.23	0.928406	1.04288	1.15735		130.2	0.096797	-0.10278	0.975508		130.2	0.326702	0.772264	0.975508		130.2	1.38979	1.39063	1.1432	1.1076	0.975508		130.2	0.130267	0.11958	0.975508		130.2	0.047409	0.632867	0.975508		130.2	1.0281	1.16189	0.976042	1.15352	0.975508
130.44	0.92729	1.04274	1.1582		130.4	0.097178	-0.10237	0.976321		130.4	0.327184	0.773139	0.976321		130.4	1.39118	1.39128	1.14407	1.10848	0.976321		130.4	0.130286	0.120136	0.976321		130.4	0.047806	0.633508	0.976321		130.4	1.02911	1.16254	0.977153	1.15397	0.976321
130.63	0.926304	1.04347	1.16063		130.6	0.097229	-0.1022	0.977215		130.6	0.327563	0.773977	0.977215		130.6	1.39201	1.39174	1.14506	1.10909	0.977215		130.6	0.131047	0.12061	0.977215		130.6	0.047868	0.633604	0.977215		130.6	1.03037	1.16322	0.978049	1.15465	0.977215
130.85	0.925971	1.04539	1.16481		130.8	0.097301	-0.10242	0.978186		130.8	0.32842	0.77478	0.978186		130.8	1.39302	1.39279	1.14642	1.10991	0.978186		130.8	0.130976	0.120569	0.978186		130.8	0.04816	0.633812	0.978186		130.8	1.03081	1.16376	0.979181	1.15519	0.978186
131.02	0.932838	1.0448	1.15676		131	0.097249	-0.10244	0.979138		131	0.329132	0.774719	0.979138		131	1.39432	1.39395	1.14756	1.11051	0.979138		131	0.131171	0.121164	0.979138		131	0.048241	0.634105	0.979138		131	1.03146	1.16457	0.979271	1.15569	0.979138
131.23	0.932501	1.04808	1.16366		131.2	0.097862	-0.1024	0.979941		131.2	0.329375	0.774861	0.979941		131.2	1.3954	1.39452	1.14829	1.11111	0.979941		131.2	0.131541	0.121425	0.979941		131.2	0.048411	0.634736	0.979941		131.2	1.0323	1.16527	0.979841	1.15651	0.979941
131.44	0.930361	1.04601	1.16165		131.4	0.097894	-0.10252	0.98069		131.4	0.330049	0.775438	0.98069		131.4	1.39607	1.39573	1.14998	1.1118	0.98069		131.4	0.132008	0.121794	0.98069		131.4	0.048465	0.635317	0.98069		131.4	1.03231	1.16608	0.980506	1.15777	0.98069
131.64	0.933604	1.04886	1.16411		131.6	0.098434	-0.10237	0.981235		131.6	0.330855	0.776188	0.981235		131.6	1.39704	1.39702	1.15117	1.1122	0.981235		131.6	0.132532	0.122051	0.981235		131.6	0.048408	0.635909	0.981235		131.6	1.03313	1.16652	0.981352	1.15835	0.981235
131.84	0.932389	1.04716	1.16192		131.8	0.098677	-0.10255	0.982243		131.8	0.331422	0.776702	0.982243		131.8	1.39777	1.39772	1.15125	1.11275	0.982243		131.8	0.132711	0.122465	0.982243		131.8	0.048759	0.636808	0.982243		131.8	1.03417	1.16746	0.982142	1.1595	0.982243
132.04	0.929293	1.04738	1.16547		132	0.098678	-0.1022	0.983022		132	0.332097	0.777003	0.983022		132	1.39847	1.39817	1.15187	1.1135	0.983022		132	0.132988	0.122836	0.983022		132	0.048598	0.63794	0.983022		132	1.03514	1.16799	0.983532	1.16089	0.983022
132.24	0.936105	1.05024	1.16437		132.2	0.098835	-0.10215	0.983997		132.2	0.332239	0.777079	0.983997		132.2	1.39938	1.39935	1.1526	1.11403	0.983997		132.2	0.13341	0.12292	0.983997		132.2	0.048791	0.638372	0.983997		132.2	1.03591	1.16883	0.984167	1.16164	0.983997
132.44	0.936735	1.05021	1.16368		132.4	0.099449	-0.10194	0.985117		132.4	0.332238	0.777433	0.985117		132.4	1.3996	1.40052	1.1532	1.11517	0.985117		132.4	0.133807	0.122969	0.985117		132.4	0.048702	0.639066	0.985117		132.4	1.03633	1.16947	0.985363	1.16258	0.985117
132.64	0.934886	1.04906	1.16323		132.6	0.09976	-0.10216	0.98583		132.6	0.332833	0.778233	0.98583		132.6	1.40021	1.40089	1.15366	1.11617	0.98583		132.6	0.134269	0.123498	0.98583		132.6	0.048397	0.640084	0.98583		132.6	1.03721	1.17007	0.986454	1.16336	0.98583
132.83	0.935304	1.05155	1.16779		132.8	0.10035	-0.10242	0.986636		132.8	0.333876	0.779222	0.986636		132.8	1.4005	1.40212	1.15411	1.11683	0.986636		132.8	0.134681	0.124003	0.986636		132.8	0.048596	0.641071	0.986636		132.8	1.03711	1.17103	0.987453	1.16421	0.986636
133.05	0.940549	1.05595	1.17135		133	0.10099	-0.10286	0.98728		133	0.333725	0.779471	0.98728		133	1.40087	1.4024	1.15419	1.11771	0.98728		133	0.134921	0.123789	0.98728		133	0.048646	0.642178	0.98728		133	1.03793	1.17168	0.98822	1.16513	0.98728
133.25	0.936855	1.05017	1.16349		133.2	0.101269	-0.10283	0.988155		133.2	0.334223	0.780211	0.988155		133.2	1.40151	1.40308	1.1545	1.11831	0.988155		133.2	0.135234	0.123997	0.988155		133.2	0.048572	0.642853	0.988155		133.2	1.0388	1.17288	0.989427	1.16582	0.988155
133.44	0.940923	1.05402	1.16712		133.4	0.10131	-0.10258	0.988919		133.4	0.335066	0.780745	0.988919		133.4	1.4021	1.40477	1.155	1.11922	0.988919		133.4	0.135155	0.124061	0.988919		133.4	0.048797	0.643634	0.988919		133.4	1.03978	1.17403	0.989758	1.16617	0.988919
133.64	0.940439	1.05417	1.1679		133.6	0.101401	-0.10257	0.989676		133.6	0.335719	0.781378	0.989676		133.6	1.40332	1.40541	1.15565	1.11964	0.989676		133.6	0.135269	0.124266	0.989676		133.6	0.04917	0.644199	0.989676		133.6	1.04049	1.17501	0.99056	1.16669	0.989676
133.84	0.9427	1.05654	1.17038		133.8	0.101652	-0.1024	0.990434		133.8	0.335839	0.782305	0.990434		133.8	1.40363	1.40633	1.15679	1.12034	0.990434		133.8	0.134882	0.124521	0.990434		133.8	0.049819	0.645226	0.990434		133.8	1.04155	1.17538	0.991332	1.16739	0.990434
134.05	0.943404	1.05547	1.16754		134	0.101803	-0.10226	0.991159		134	0.336481	0.783823	0.991159		134	1.40406	1.40754	1.15756	1.12132	0.991159		134	0.134815	0.124435	0.991159		134	0.050226	0.64547	0.991159		134	1.04267	1.17588	0.992224	1.16772	0.991159
134.23	0.939491	1.05761	1.17573		134.2	0.101532	-0.10203	0.99203		134.2	0.336713	0.784595	0.99203		134.2	1.40467	1.40792	1.158	1.12184	0.99203		134.2	0.13506	0.124186	0.99203		134.2	0.050365	0.645838	0.99203		134.2	1.04324	1.17589	0.993172	1.16824	0.99203
134.44	0.940018	1.05695	1.17389		134.4	0.101295	-0.10209	0.992867		134.4	0.337256	0.785458	0.992867		134.4	1.40528	1.40883	1.15885	1.12251	0.992867		134.4	0.135004	0.124326	0.992867		134.4	0.050712	0.646416	0.992867		134.4	1.04418	1.17638	0.994049	1.16862	0.992867
134.64	0.944134	1.05819	1.17225		134.6	0.100981	-0.10214	0.993976		134.6	0.337433	0.785883	0.993976		134.6	1.40558	1.40974	1.15948	1.12311	0.993976		134.6	0.13543	0.124535	0.993976		134.6	0.051118	0.646523	0.993976		134.6	1.0449	1.17718	0.994641	1.16901	0.993976
134.83	0.945552	1.05883	1.17212		134.8	0.100737	-0.10243	0.994852		134.8	0.337969	0.786116	0.994852		134.8	1.40653	1.41051	1.16037	1.12351	0.994852		134.8	0.135438	0.124438	0.994852		134.8	0.051589	0.646909	0.994852		134.8	1.04555	1.17739	0.99537	1.16906	0.994852
135.05	0.944761	1.0579	1.17103		135	0.101071	-0.1024	0.995467		135	0.337897	0.786433	0.995467		135	1.4077	1.41115	1.16084	1.12424	0.995467		135	0.136166	0.12478	0.995467		135	0.051718	0.647357	0.995467		135	1.04615	1.17853	0.99579	1.16915	0.995467
135.24	0.946459	1.06031	1.17416		135.2	0.10126	-0.10218	0.99662		135.2	0.337819	0.787514	0.99662		135.2	1.40816	1.41192	1.16148	1.12457	0.99662		135.2	0.136568	0.124805	0.99662		135.2	0.051936	0.647907	0.99662		135.2	1.04694	1.17935	0.99634	1.17033	0.99662
135.44	0.947084	1.0619	1.1767		135.4	0.101364	-0.10216	0.997614		135.4	0.338173	0.787671	0.997614		135.4	1.40911	1.41256	1.16239	1.12495	0.997614		135.4	0.137097	0.124683	0.997614		135.4	0.051671	0.648654	0.997614		135.4	1.04794	1.17971	0.997354	1.17095	0.997614
135.64	0.948814	1.06228	1.17575		135.6	0.101783	-0.102	0.998465		135.6	0.338754	0.788111	0.998465		135.6	1.40981	1.41326	1.16259	1.12566	0.998465		135.6	0.137398	0.12527	0.998465		135.6	0.052316	0.649232	0.998465		135.6	1.04906	1.18036	0.998699	1.17114	0.998465
135.84	0.949132	1.06254	1.17595		135.8	0.102429	-0.10222	0.999616		135.8	0.338966	0.788096	0.999616		135.8	1.41031	1.41394	1.16304	1.12629	0.999616		135.8	0.137789	0.125825	0.999616		135.8	0.052908	0.650038	0.999616		135.8	1.05044	1.18149	0.999247	1.17174	0.999616
136.05	0.948481	1.0622	1.17591		136	0.102201	-0.10182	1.00056		136	0.339121	0.788618	1.00056		136	1.41099	1.41389	1.1635	1.12653	1.00056		136	0.138004	0.126092	1.00056		136	0.053191	0.650399	1.00056		136	1.05132	1.18233	0.999946	1.17219	1.00056
136.25	0.951028	1.06368	1.17633		136.2	0.102793	-0.10189	1.00151		136.2	0.339836	0.789454	1.00151		136.2	1.41205	1.41494	1.16387	1.12726	1.00151		136.2	0.138752	0.126732	1.00151		136.2	0.053303	0.650787	1.00151		136.2	1.05205	1.18294	1.00043	1.17275	1.00151
136.42	0.946155	1.06394	1.18173		136.4	0.103511	-0.10211	1.00242		136.4	0.340226	0.789742	1.00242		136.4	1.41213	1.41569	1.16441	1.12812	1.00242		136.4	0.138847	0.127182	1.00242		136.4	0.053609	0.651328	1.00242		136.4	1.05333	1.18318	1.0016	1.17369	1.00242
136.64	0.954352	1.06844	1.18252		136.6	0.103653	-0.1025	1.00309		136.6	0.340849	0.790449	1.00309		136.6	1.4127	1.41558	1.16458	1.12871	1.00309		136.6	0.139308	0.128039	1.00309		136.6	0.05378	0.651813	1.00309		136.6	1.05414	1.18403	1.00283	1.17445	1.00309
136.84	0.953789	1.06661	1.17943		136.8	0.103826	-0.10251	1.00399		136.8	0.341506	0.791135	1.00399		136.8	1.41352	1.41701	1.1653	1.12902	1.00399		136.8	0.139913	0.128668	1.00399		136.8	0.054358	0.65255	1.00399		136.8	1.05494	1.18482	1.00373	1.17537	1.00399
137.03	0.951908	1.06782	1.18374		137	0.104062	-0.10238	1.00466		137	0.341411	0.791373	1.00466		137	1.4142	1.41746	1.166	1.12967	1.00466		137	0.139818	0.128806	1.00466		137	0.054258	0.653441	1.00466		137	1.05587	1.18557	1.00463	1.17644	1.00466
137.25	0.954258	1.06851	1.18277		137.2	0.104168	-0.10228	1.00557		137.2	0.342104	0.79234	1.00557		137.2	1.41515	1.41774	1.16686	1.13042	1.00557		137.2	0.140442	0.129323	1.00557		137.2	0.054322	0.653933	1.00557		137.2	1.05653	1.18622	1.00567	1.17755	1.00557
137.44	0.95158	1.06823	1.18488		137.4	0.104245	-0.10211	1.00642		137.4	0.342695	0.793303	1.00642		137.4	1.41588	1.4188	1.16744	1.13119	1.00642		137.4	0.140685	0.129928	1.00642		137.4	0.054384	0.654799	1.00642		137.4	1.05728	1.1866	1.0063	1.17877	1.00642
137.64	0.955521	1.06791	1.1803		137.6	0.104422	-0.10238	1.00721		137.6	0.342891	0.794256	1.00721		137.6	1.41675	1.41877	1.16854	1.13139	1.00721		137.6	0.140688	0.130108	1.00721		137.6	0.054616	0.655329	1.00721		137.6	1.05796	1.1872	1.00724	1.17973	1.00721
137.84	0.957645	1.06999	1.18233		137.8	0.104457	-0.10211	1.00805		137.8	0.342999	0.794978	1.00805		137.8	1.41704	1.41879	1.16949	1.13182	1.00805		137.8	0.140808	0.129963	1.00805		137.8	0.054692	0.656088	1.00805		137.8	1.05899	1.18741	1.00786	1.18021	1.00805
138.05	0.957331	1.07142	1.18552		138	0.104693	-0.10192	1.00901		138	0.343695	0.795728	1.00901		138	1.41794	1.41878	1.17017	1.1321	1.00901		138	0.141355	0.129577	1.00901		138	0.054731	0.656216	1.00901		138	1.05973	1.18829	1.00854	1.1819	1.00901
138.24	0.958288	1.0726	1.18691		138.2	0.104506	-0.10196	1.00993		138.2	0.344322	0.79629	1.00993		138.2	1.41818	1.41922	1.17098	1.132	1.00993		138.2	0.14147	0.129418	1.00993		138.2	0.054496	0.65666	1.00993		138.2	1.06023	1.18903	1.00892	1.18329	1.00993
138.44	0.957066	1.07019	1.18331		138.4	0.104661	-0.10223	1.01089		138.4	0.345136	0.79691	1.01089		138.4	1.41857	1.41928	1.17196	1.13239	1.01089		138.4	0.141263	0.129708	1.01089		138.4	0.054191	0.657202	1.01089		138.4	1.06115	1.19001	1.00971	1.18424	1.01089
138.64	0.954564	1.07209	1.18962		138.6	0.105186	-0.10157	1.0118		138.6	0.345627	0.797608	1.0118		138.6	1.41932	1.4204	1.17251	1.13335	1.0118		138.6	0.14163	0.130112	1.0118		138.6	0.05462	0.657708	1.0118		138.6	1.06158	1.19134	1.0105	1.18487	1.0118
138.83	0.960842	1.07322	1.1856		138.8	0.105573	-0.10165	1.01224		138.8	0.345954	0.79802	1.01224		138.8	1.42004	1.42128	1.17323	1.13387	1.01224		138.8	0.141783	0.129869	1.01224		138.8	0.054684	0.657834	1.01224		138.8	1.06254	1.19213	1.01162	1.18579	1.01224
139.03	0.96243	1.07731	1.19219		139	0.106083	-0.10109	1.01319		139	0.345746	0.798376	1.01319		139	1.42055	1.42177	1.17406	1.13467	1.01319		139	0.142183	0.129753	1.01319		139	0.054773	0.65822	1.01319		139	1.06321	1.19284	1.01217	1.18655	1.01319
139.24	0.964515	1.07523	1.18595		139.2	0.106436	-0.10058	1.01429		139.2	0.346637	0.798962	1.01429		139.2	1.42105	1.42327	1.17526	1.13511	1.01429		139.2	0.142561	0.12998	1.01429		139.2	0.055291	0.658697	1.01429		139.2	1.06437	1.19353	1.01285	1.18716	1.01429
139.42	0.96304	1.07656	1.19007		139.4	0.107015	-0.1005	1.0152		139.4	0.346927	0.798743	1.0152		139.4	1.42189	1.42438	1.17649	1.1359	1.0152		139.4	0.142823	0.130196	1.0152		139.4	0.055198	0.658994	1.0152		139.4	1.06557	1.19423	1.01389	1.18772	1.0152
139.64	0.962884	1.07767	1.19246		139.6	0.107275	-0.10065	1.01593		139.6	0.3477	0.799047	1.01593		139.6	1.42231	1.42473	1.1772	1.13656	1.01593		139.6	0.143224	0.130528	1.01593		139.6	0.05545	0.659136	1.01593		139.6	1.06566	1.19533	1.01469	1.18821	1.01593
139.85	0.962194	1.07692	1.19165		139.8	0.107405	-0.10047	1.01681		139.8	0.348391	0.799945	1.01681		139.8	1.42277	1.42588	1.17824	1.13744	1.01681		139.8	0.14326	0.130891	1.01681		139.8	0.055516	0.659906	1.01681		139.8	1.06664	1.19645	1.01535	1.18908	1.01681
140.03	0.961711	1.07642	1.19114		140	0.107125	-0.10073	1.0174		140	0.349045	0.800798	1.0174		140	1.42351	1.42634	1.17864	1.13786	1.0174		140	0.143374	0.131082	1.0174		140	0.055172	0.660186	1.0174		140	1.06723	1.19701	1.01582	1.18984	1.0174
140.24	0.967217	1.07977	1.19231		140.2	0.107369	-0.10116	1.01802		140.2	0.349791	0.800948	1.01802		140.2	1.42424	1.42773	1.17935	1.13891	1.01802		140.2	0.144219	0.131412	1.01802		140.2	0.054991	0.660853	1.01802		140.2	1.06781	1.19748	1.01659	1.19041	1.01802
140.44	0.966531	1.08187	1.19721		140.4	0.107612	-0.10178	1.01901		140.4	0.35032	0.801182	1.01901		140.4	1.42477	1.42922	1.17986	1.1398	1.01901		140.4	0.14421	0.131909	1.01901		140.4	0.055425	0.661514	1.01901		140.4	1.06899	1.19787	1.01753	1.19047	1.01901
140.64	0.963661	1.07988	1.19611		140.6	0.107617	-0.10164	1.01974		140.6	0.350875	0.801724	1.01974		140.6	1.4264	1.43003	1.18007	1.14023	1.01974		140.6	0.144667	0.132136	1.01974		140.6	0.055165	0.662456	1.01974		140.6	1.06954	1.19877	1.01854	1.19104	1.01974
140.84	0.964916	1.0785	1.19209		140.8	0.107779	-0.10179	1.02067		140.8	0.350895	0.801982	1.02067		140.8	1.42713	1.43134	1.18057	1.14081	1.02067		140.8	0.144984	0.132201	1.02067		140.8	0.055252	0.663337	1.02067		140.8	1.07034	1.19898	1.01883	1.1913	1.02067
141.05	0.970007	1.08118	1.19235		141	0.107961	-0.10188	1.02145		141	0.351201	0.802788	1.02145		141	1.42769	1.43132	1.18086	1.14178	1.02145		141	0.144945	0.13244	1.02145		141	0.05527	0.664502	1.02145		141	1.07098	1.19946	1.01977	1.19232	1.02145
141.24	0.964089	1.08023	1.19636		141.2	0.108054	-0.10255	1.02235		141.2	0.351361	0.803567	1.02235		141.2	1.4284	1.43134	1.18096	1.14262	1.02235		141.2	0.145348	0.132687	1.02235		141.2	0.055029	0.665395	1.02235		141.2	1.07183	1.19936	1.02057	1.19328	1.02235
141.44	0.969235	1.08335	1.19747		141.4	0.108218	-0.10252	1.02304		141.4	0.351858	0.804169	1.02304		141.4	1.42949	1.43182	1.18128	1.1435	1.02304		141.4	0.145447	0.132439	1.02304		141.4	0.05514	0.666153	1.02304		141.4	1.07275	1.19955	1.02109	1.19365	1.02304
141.63	0.968554	1.08285	1.19715		141.6	0.10853	-0.10289	1.02364		141.6	0.352172	0.804695	1.02364		141.6	1.43036	1.43253	1.18194	1.14398	1.02364		141.6	0.145834	0.13237	1.02364		141.6	0.055429	0.666988	1.02364		141.6	1.07364	1.19996	1.02188	1.19414	1.02364
141.85	0.974199	1.08586	1.19751		141.8	0.108809	-0.10314	1.02444		141.8	0.352438	0.805138	1.02444		141.8	1.43108	1.43317	1.18187	1.14415	1.02444		141.8	0.1461	0.132448	1.02444		141.8	0.055531	0.667931	1.02444		141.8	1.07484	1.20071	1.02253	1.19481	1.02444
142.05	0.964813	1.08241	1.20002		142	0.109142	-0.10307	1.02557		142	0.352986	0.806061	1.02557		142	1.43135	1.43322	1.18167	1.14454	1.02557		142	0.146239	0.132562	1.02557		142	0.055767	0.668593	1.02557		142	1.07557	1.20176	1.02331	1.19593	1.02557
142.24	0.972479	1.08432	1.19616		142.2	0.109216	-0.1034	1.02645		142.2	0.353786	0.806865	1.02645		142.2	1.4315	1.43489	1.18206	1.14488	1.02645		142.2	0.145628	0.132943	1.02645		142.2	0.055767	0.669057	1.02645		142.2	1.07641	1.20254	1.02436	1.19624	1.02645
142.44	0.971008	1.08547	1.19993		142.4	0.109747	-0.10331	1.02731		142.4	0.353811	0.807118	1.02731		142.4	1.43245	1.43493	1.18226	1.14523	1.02731		142.4	0.145981	0.132859	1.02731		142.4	0.056162	0.669683	1.02731		142.4	1.07725	1.20305	1.02516	1.19664	1.02731
142.63	0.974914	1.08608	1.19724		142.6	0.110015	-0.10285	1.02812		142.6	0.354156	0.808	1.02812		142.6	1.43365	1.43634	1.1825	1.14596	1.02812		142.6	0.146463	0.133052	1.02812		142.6	0.057253	0.670084	1.02812		142.6	1.07781	1.20412	1.02608	1.19717	1.02812
142.85	0.977479	1.09106	1.20464		142.8	0.110332	-0.10304	1.02889		142.8	0.354201	0.808301	1.02889		142.8	1.43446	1.43763	1.18335	1.14627	1.02889		142.8	0.146361	0.133279	1.02889		142.8	0.057835	0.670356	1.02889		142.8	1.07921	1.20491	1.02719	1.19794	1.02889
143.04	0.976065	1.08833	1.20059		143	0.110622	-0.10258	1.03004		143	0.354554	0.808821	1.03004		143	1.43503	1.43826	1.18395	1.14619	1.03004		143	0.146895	0.133547	1.03004		143	0.058463	0.670447	1.03004		143	1.08	1.20522	1.02741	1.19824	1.03004
143.23	0.97264	1.08824	1.20383		143.2	0.110872	-0.10241	1.03071		143.2	0.355255	0.809508	1.03071		143.2	1.43596	1.43984	1.18433	1.14654	1.03071		143.2	0.147201	0.133557	1.03071		143.2	0.058848	0.671258	1.03071		143.2	1.08131	1.20638	1.0278	1.1989	1.03071
143.45	0.973583	1.08744	1.20129		143.4	0.111065	-0.10253	1.03156		143.4	0.355463	0.809949	1.03156		143.4	1.4366	1.44065	1.18481	1.14688	1.03156		143.4	0.147059	0.134066	1.03156		143.4	0.05878	0.671479	1.03156		143.4	1.08218	1.20747	1.02859	1.20026	1.03156
143.65	0.976846	1.09197	1.20709		143.6	0.111108	-0.10229	1.03209		143.6	0.35612	0.810171	1.03209		143.6	1.43685	1.44117	1.18541	1.14691	1.03209		143.6	0.146973	0.134102	1.03209		143.6	0.058759	0.671659	1.03209		143.6	1.08215	1.20838	1.02904	1.20128	1.03209
143.84	0.975794	1.09019	1.20459		143.8	0.111328	-0.10191	1.03279		143.8	0.356456	0.810784	1.03279		143.8	1.43733	1.44211	1.18632	1.14748	1.03279		143.8	0.147099	0.134575	1.03279		143.8	0.058684	0.672297	1.03279		143.8	1.08353	1.2089	1.02996	1.20202	1.03279
144.04	0.980357	1.09383	1.2073		144	0.111703	-0.10199	1.03357		144	0.35709	0.81105	1.03357		144	1.43841	1.44272	1.18651	1.1477	1.03357		144	0.147455	0.13497	1.03357		144	0.058272	0.672765	1.03357		144	1.08443	1.21005	1.03019	1.20244	1.03357
144.23	0.980971	1.09332	1.20566		144.2	0.111637	-0.10212	1.03432		144.2	0.357481	0.81133	1.03432		144.2	1.43945	1.44328	1.18733	1.14811	1.03432		144.2	0.147263	0.135285	1.03432		144.2	0.058087	0.67329	1.03432		144.2	1.08559	1.21072	1.03107	1.20361	1.03432
144.45	0.980092	1.09168	1.20327		144.4	0.111852	-0.10195	1.03485		144.4	0.357887	0.812101	1.03485		144.4	1.44017	1.44398	1.18795	1.14857	1.03485		144.4	0.147098	0.136092	1.03485		144.4	0.05786	0.673858	1.03485		144.4	1.08649	1.21181	1.03205	1.20423	1.03485
144.65	0.980356	1.0935	1.20664		144.6	0.112245	-0.10125	1.03553		144.6	0.358047	0.812605	1.03553		144.6	1.44052	1.44444	1.18884	1.14942	1.03553		144.6	0.147152	0.136182	1.03553		144.6	0.057753	0.674203	1.03553		144.6	1.08672	1.21249	1.03295	1.20547	1.03553
144.84	0.982826	1.09494	1.20706		144.8	0.112231	-0.10142	1.03598		144.8	0.358135	0.813044	1.03598		144.8	1.44054	1.44462	1.19013	1.1504	1.03598		144.8	0.14752	0.136014	1.03598		144.8	0.058031	0.674983	1.03598		144.8	1.08745	1.21298	1.03379	1.20622	1.03598
145.04	0.981263	1.09465	1.20804		145	0.112095	-0.1016	1.0366		145	0.35892	0.813424	1.0366		145	1.44056	1.44419	1.19084	1.15173	1.0366		145	0.147656	0.136285	1.0366		145	0.058005	0.675858	1.0366		145	1.08814	1.21338	1.03476	1.20667	1.0366
145.23	0.979956	1.09353	1.2071		145.2	0.112494	-0.10193	1.03724		145.2	0.359443	0.814087	1.03724		145.2	1.44111	1.44515	1.19209	1.15284	1.03724		145.2	0.14797	0.136499	1.03724		145.2	0.0581	0.676494	1.03724		145.2	1.08865	1.21361	1.03581	1.20732	1.03724
145.45	0.984106	1.0952	1.20629		145.4	0.112996	-0.10195	1.03768		145.4	0.359977	0.814389	1.03768		145.4	1.44185	1.4452	1.19277	1.15414	1.03768		145.4	0.14889	0.136112	1.03768		145.4	0.058609	0.677148	1.03768		145.4	1.08952	1.21433	1.03651	1.20761	1.03768
145.64	0.982102	1.09461	1.20713		145.6	0.113344	-0.10181	1.03827		145.6	0.360389	0.81523	1.03827		145.6	1.44226	1.4455	1.19371	1.1551	1.03827		145.6	0.149396	0.136936	1.03827		145.6	0.058947	0.678291	1.03827		145.6	1.08984	1.21443	1.0377	1.20823	1.03827
145.84	0.987131	1.09773	1.20833		145.8	0.113763	-0.10202	1.03926		145.8	0.360361	0.815526	1.03926		145.8	1.44255	1.44593	1.19418	1.15594	1.03926		145.8	0.149451	0.137192	1.03926		145.8	0.059499	0.67898	1.03926		145.8	1.0909	1.21557	1.03857	1.20847	1.03926
146.04	0.986383	1.10057	1.21476		146	0.114076	-0.10189	1.04039		146	0.36055	0.816145	1.04039		146	1.44302	1.44566	1.19476	1.15674	1.04039		146	0.149993	0.137137	1.04039		146	0.059809	0.679555	1.04039		146	1.09154	1.21581	1.03939	1.20861	1.04039
146.24	0.985337	1.09854	1.21174		146.2	0.11445	-0.1015	1.04135		146.2	0.360654	0.816751	1.04135		146.2	1.44403	1.44654	1.19575	1.15755	1.04135		146.2	0.150438	0.137663	1.04135		146.2	0.060287	0.680283	1.04135		146.2	1.09236	1.2162	1.04075	1.20918	1.04135
146.42	0.986743	1.09963	1.21253		146.4	0.114607	-0.10135	1.04208		146.4	0.360743	0.817104	1.04208		146.4	1.4451	1.44663	1.19678	1.15781	1.04208		146.4	0.151126	0.137512	1.04208		146.4	0.060747	0.680864	1.04208		146.4	1.0929	1.21677	1.04141	1.20946	1.04208
146.64	0.9853	1.09955	1.21379		146.6	0.114341	-0.10145	1.04282		146.6	0.361116	0.817869	1.04282		146.6	1.44567	1.44773	1.19757	1.15882	1.04282		146.6	0.151572	0.137295	1.04282		146.6	0.060907	0.681495	1.04282		146.6	1.09371	1.21722	1.0425	1.21001	1.04282
146.84	0.989118	1.10164	1.21417		146.8	0.114643	-0.10163	1.04377		146.8	0.361105	0.818346	1.04377		146.8	1.44651	1.44859	1.19815	1.15944	1.04377		146.8	0.151972	0.13755	1.04377		146.8	0.060942	0.682146	1.04377		146.8	1.09516	1.21794	1.0439	1.2107	1.04377
147.05	0.988443	1.10174	1.21505		147	0.114487	-0.10142	1.04469		147	0.361231	0.818885	1.04469		147	1.44711	1.44936	1.19836	1.15977	1.04469		147	0.152545	0.137326	1.04469		147	0.061173	0.682323	1.04469		147	1.096	1.21867	1.04427	1.21137	1.04469
147.24	0.990356	1.10328	1.2162		147.2	0.115022	-0.10137	1.04562		147.2	0.361487	0.819693	1.04562		147.2	1.44822	1.45044	1.19866	1.16039	1.04562		147.2	0.152463	0.13735	1.04562		147.2	0.061055	0.683344	1.04562		147.2	1.09667	1.21937	1.04483	1.21238	1.04562
147.44	0.990464	1.10149	1.21253		147.4	0.115073	-0.10132	1.04653		147.4	0.361611	0.820425	1.04653		147.4	1.44922	1.45089	1.19912	1.16132	1.04653		147.4	0.152876	0.138185	1.04653		147.4	0.061358	0.683613	1.04653		147.4	1.09744	1.2202	1.04595	1.21343	1.04653
147.63	0.991621	1.10384	1.21606		147.6	0.115208	-0.10114	1.04737		147.6	0.361784	0.820877	1.04737		147.6	1.44952	1.45171	1.19987	1.16133	1.04737		147.6	0.152905	0.138329	1.04737		147.6	0.061599	0.684133	1.04737		147.6	1.09827	1.22103	1.04662	1.21449	1.04737
147.85	0.991062	1.10406	1.21707		147.8	0.115469	-0.10138	1.04835		147.8	0.362203	0.821465	1.04835		147.8	1.45028	1.45199	1.20001	1.16177	1.04835		147.8	0.153262	0.13853	1.04835		147.8	0.061401	0.68473	1.04835		147.8	1.09931	1.22148	1.04723	1.21526	1.04835
148.04	0.99566	1.10501	1.21436		148	0.115408	-0.10113	1.04932		148	0.362975	0.822207	1.04932		148	1.4514	1.45294	1.20004	1.16249	1.04932		148	0.153386	0.138998	1.04932		148	0.061375	0.685325	1.04932		148	1.10021	1.22246	1.04788	1.21642	1.04932
148.22	0.996924	1.10538	1.21385		148.2	0.115198	-0.10113	1.0502		148.2	0.36364	0.822354	1.0502		148.2	1.45187	1.454	1.20076	1.16262	1.0502		148.2	0.153186	0.13934	1.0502		148.2	0.061357	0.68552	1.0502		148.2	1.10081	1.22322	1.04861	1.21772	1.0502
148.44	0.994649	1.10637	1.21809		148.4	0.115499	-0.10109	1.05106		148.4	0.364121	0.822919	1.05106		148.4	1.45204	1.45469	1.20091	1.16317	1.05106		148.4	0.15334	0.13981	1.05106		148.4	0.061142	0.686063	1.05106		148.4	1.10178	1.22395	1.04925	1.21826	1.05106
148.65	0.993573	1.10588	1.21819		148.6	0.116148	-0.10066	1.05195		148.6	0.36462	0.823403	1.05195		148.6	1.45221	1.45535	1.20145	1.16383	1.05195		148.6	0.153421	0.140058	1.05195		148.6	0.061458	0.686347	1.05195		148.6	1.10249	1.2243	1.04993	1.21934	1.05195
148.85	0.994792	1.10769	1.22058		148.8	0.116203	-0.10091	1.05241		148.8	0.365199	0.823569	1.05241		148.8	1.45302	1.45612	1.20249	1.16421	1.05241		148.8	0.15362	0.140021	1.05241		148.8	0.061164	0.687202	1.05241		148.8	1.10319	1.22479	1.05042	1.22009	1.05241
149.04	1.0019	1.11283	1.22376		149	0.11666	-0.10066	1.05323		149	0.365868	0.823962	1.05323		149	1.45313	1.45653	1.20285	1.16471	1.05323		149	0.153923	0.140628	1.05323		149	0.060959	0.688097	1.05323		149	1.10378	1.22537	1.05059	1.22017	1.05323
149.23	0.994962	1.1078	1.22063		149.2	0.117456	-0.10056	1.05395		149.2	0.366335	0.82492	1.05395		149.2	1.45395	1.4579	1.20398	1.16516	1.05395		149.2	0.15441	0.141736	1.05395		149.2	0.061884	0.689301	1.05395		149.2	1.10476	1.22592	1.05114	1.22098	1.05395
149.45	0.995808	1.11011	1.22441		149.4	0.118126	-0.10066	1.05454		149.4	0.366795	0.825556	1.05454		149.4	1.45471	1.45771	1.20427	1.16538	1.05454		149.4	0.154897	0.142413	1.05454		149.4	0.062332	0.689997	1.05454		149.4	1.10569	1.22662	1.05167	1.22167	1.05454
149.65	0.99163	1.10768	1.22372		149.6	0.118305	-0.10003	1.05511		149.6	0.367023	0.826053	1.05511		149.6	1.45558	1.45803	1.20547	1.16595	1.05511		149.6	0.15534	0.143129	1.05511		149.6	0.062801	0.690369	1.05511		149.6	1.10634	1.22658	1.05235	1.22237	1.05511
149.84	1.00045	1.11133	1.2222		149.8	0.118921	-0.1	1.05577		149.8	0.367493	0.826426	1.05577		149.8	1.45608	1.45927	1.206	1.16641	1.05577		149.8	0.155667	0.143212	1.05577		149.8	0.063675	0.690672	1.05577		149.8	1.10776	1.22794	1.05261	1.22296	1.05577
150.04	1.00116	1.1135	1.22584		150	0.11906	-0.09953	1.05639		150	0.368272	0.826983	1.05639		150	1.45681	1.45975	1.20631	1.1664	1.05639		150	0.15611	0.14359	1.05639		150	0.063896	0.691619	1.05639		150	1.1085	1.22826	1.05333	1.2232	1.05639
150.23	1.00124	1.11315	1.22506		150.2	0.119415	-0.09936	1.0572		150.2	0.368409	0.827773	1.0572		150.2	1.45713	1.46027	1.20694	1.16684	1.0572		150.2	0.156155	0.14385	1.0572		150.2	0.064136	0.692235	1.0572		150.2	1.10917	1.22867	1.05437	1.22368	1.0572
150.45	1.00304	1.11369	1.22433		150.4	0.119189	-0.09979	1.0577		150.4	0.369295	0.828622	1.0577		150.4	1.45752	1.46123	1.20794	1.1672	1.0577		150.4	0.15628	0.143629	1.0577		150.4	0.063974	0.692558	1.0577		150.4	1.10995	1.2295	1.055	1.22429	1.0577
150.63	1.00386	1.1155	1.22715		150.6	0.119127	-0.09997	1.05847		150.6	0.369838	0.82928	1.05847		150.6	1.45766	1.46154	1.20859	1.16811	1.05847		150.6	0.156939	0.14332	1.05847		150.6	0.063969	0.693564	1.05847		150.6	1.11059	1.2298	1.05618	1.22497	1.05847
150.84	1.00133	1.11251	1.22369		150.8	0.11938	-0.10032	1.05956		150.8	0.369966	0.829993	1.05956		150.8	1.45847	1.4617	1.20912	1.16884	1.05956		150.8	0.157226	0.143867	1.05956		150.8	0.064146	0.694307	1.05956		150.8	1.11128	1.23068	1.05734	1.22549	1.05956
151.04	1.00344	1.11285	1.22227		151	0.119424	-0.10042	1.06031		151	0.370369	0.83124	1.06031		151	1.45894	1.46228	1.20984	1.16987	1.06031		151	0.157652	0.143807	1.06031		151	0.064367	0.694519	1.06031		151	1.1116	1.23143	1.05794	1.22601	1.06031
151.23	1.00417	1.11741	1.23065		151.2	0.11979	-0.10007	1.06096		151.2	0.370952	0.831916	1.06096		151.2	1.45975	1.46317	1.20964	1.17074	1.06096		151.2	0.158016	0.1442	1.06096		151.2	0.064401	0.69489	1.06096		151.2	1.11215	1.23216	1.05886	1.22682	1.06096
151.45	1.00286	1.11465	1.22645		151.4	0.119829	-0.10031	1.0617		151.4	0.371013	0.832316	1.0617		151.4	1.46001	1.46327	1.20988	1.17202	1.0617		151.4	0.158621	0.144526	1.0617		151.4	0.064751	0.695463	1.0617		151.4	1.11289	1.23323	1.0599	1.22729	1.0617
151.65	1.00857	1.11946	1.23035		151.6	0.119817	-0.10051	1.06248		151.6	0.370984	0.832894	1.06248		151.6	1.46052	1.46417	1.21109	1.17233	1.06248		151.6	0.158131	0.144665	1.06248		151.6	0.064816	0.696223	1.06248		151.6	1.11283	1.23375	1.06076	1.22781	1.06248
151.84	1.00665	1.11849	1.23034		151.8	0.119826	-0.1009	1.06335		151.8	0.371296	0.833272	1.06335		151.8	1.46149	1.46442	1.21129	1.17299	1.06335		151.8	0.158364	0.144399	1.06335		151.8	0.064572	0.696556	1.06335		151.8	1.11329	1.23406	1.06121	1.22848	1.06335
152.04	1.00561	1.11834	1.23106		152	0.119877	-0.10101	1.06431		152	0.371633	0.833491	1.06431		152	1.46245	1.46516	1.21174	1.17367	1.06431		152	0.158583	0.144646	1.06431		152	0.064875	0.697358	1.06431		152	1.11398	1.23448	1.062	1.22892	1.06431
152.24	1.00642	1.11867	1.23092		152.2	0.119801	-0.10146	1.0652		152.2	0.371781	0.833719	1.0652		152.2	1.46276	1.46598	1.21254	1.17408	1.0652		152.2	0.15827	0.144663	1.0652		152.2	0.064929	0.698088	1.0652		152.2	1.11463	1.2354	1.06259	1.22943	1.0652
152.44	1.00492	1.11948	1.23403		152.4	0.120024	-0.10154	1.06584		152.4	0.371745	0.834017	1.06584		152.4	1.46305	1.46582	1.21311	1.17481	1.06584		152.4	0.15842	0.144487	1.06584		152.4	0.064677	0.698441	1.06584		152.4	1.11561	1.23555	1.06319	1.23014	1.06584
152.63	1.00704	1.12122	1.23541		152.6	0.120406	-0.10124	1.0664		152.6	0.371499	0.834242	1.0664		152.6	1.46333	1.46686	1.21421	1.17516	1.0664		152.6	0.158646	0.145008	1.0664		152.6	0.064665	0.698926	1.0664		152.6	1.11611	1.23608	1.06404	1.23055	1.0664
152.85	1.01428	1.12305	1.23181		152.8	0.12079	-0.10134	1.06696		152.8	0.371599	0.834652	1.06696		152.8	1.46418	1.46814	1.21551	1.17533	1.06696		152.8	0.158427	0.14485	1.06696		152.8	0.064288	0.699541	1.06696		152.8	1.11649	1.23689	1.06424	1.23106	1.06696
153.04	1.00775	1.12153	1.23531		153	0.120924	-0.10138	1.06766		153	0.371645	0.834966	1.06766		153	1.46447	1.46867	1.21602	1.1754	1.06766		153	0.158398	0.145034	1.06766		153	0.064578	0.700339	1.06766		153	1.11757	1.23733	1.06452	1.2315	1.06766
153.23	1.01115	1.12182	1.2325		153.2	0.121375	-0.10169	1.06842		153.2	0.371864	0.835647	1.06842		153.2	1.46519	1.46934	1.21683	1.17535	1.06842		153.2	0.158308	0.14527	1.06842		153.2	0.065019	0.700793	1.06842		153.2	1.11875	1.23746	1.06535	1.23208	1.06842
153.43	1.01007	1.12346	1.23686		153.4	0.121926	-0.10167	1.06897		153.4	0.372302	0.836292	1.06897		153.4	1.4658	1.4698	1.21703	1.17542	1.06897		153.4	0.158342	0.145254	1.06897		153.4	0.065337	0.700628	1.06897		153.4	1.11926	1.23832	1.06608	1.2326	1.06897
153.65	1.01297	1.12544	1.23791		153.6	0.122104	-0.10161	1.06936		153.6	0.372621	0.836955	1.06936		153.6	1.46637	1.47058	1.21799	1.17615	1.06936		153.6	0.158703	0.144808	1.06936		153.6	0.065527	0.700498	1.06936		153.6	1.1202	1.23874	1.06669	1.23326	1.06936
153.84	1.01186	1.12249	1.23312		153.8	0.122648	-0.10177	1.07022		153.8	0.373501	0.837501	1.07022		153.8	1.46673	1.47112	1.21841	1.17693	1.07022		153.8	0.159185	0.14559	1.07022		153.8	0.065971	0.701007	1.07022		153.8	1.12102	1.23957	1.06735	1.23406	1.07022
154.02	1.01246	1.12454	1.23661		154	0.122677	-0.10217	1.07108		154	0.374201	0.837913	1.07108		154	1.46752	1.47158	1.21887	1.17729	1.07108		154	0.159493	0.146228	1.07108		154	0.066031	0.701582	1.07108		154	1.12147	1.2392	1.06806	1.23461	1.07108
154.23	1.01409	1.12638	1.23868		154.2	0.122831	-0.10259	1.07187		154.2	0.374162	0.838309	1.07187		154.2	1.46792	1.47134	1.21955	1.17791	1.07187		154.2	0.159613	0.146242	1.07187		154.2	0.066166	0.701977	1.07187		154.2	1.12286	1.23935	1.0686	1.23521	1.07187
154.43	1.01331	1.12678	1.24026		154.4	0.123037	-0.1024	1.07252		154.4	0.375137	0.838838	1.07252		154.4	1.46816	1.47154	1.22044	1.17864	1.07252		154.4	0.160039	0.146326	1.07252		154.4	0.066231	0.702064	1.07252		154.4	1.12313	1.23997	1.06947	1.23616	1.07252
154.65	1.0178	1.12383	1.22985		154.6	0.123075	-0.10207	1.0733		154.6	0.375935	0.838976	1.0733		154.6	1.46828	1.47162	1.22089	1.17946	1.0733		154.6	0.16046	0.146422	1.0733		154.6	0.06659	0.702554	1.0733		154.6	1.1236	1.24019	1.07018	1.23647	1.0733
154.84	1.01685	1.12705	1.23726		154.8	0.122979	-0.10158	1.07402		154.8	0.375957	0.839169	1.07402		154.8	1.46893	1.47193	1.22116	1.17997	1.07402		154.8	0.160623	0.146672	1.07402		154.8	0.066917	0.702401	1.07402		154.8	1.12411	1.24071	1.07093	1.23684	1.07402
155.03	1.01949	1.12902	1.23856		155	0.123232	-0.10101	1.07466		155	0.376397	0.839945	1.07466		155	1.4695	1.47301	1.2215	1.18042	1.07466		155	0.161086	0.146995	1.07466		155	0.06765	0.7028	1.07466		155	1.12467	1.24184	1.0713	1.23714	1.07466
155.24	1.01468	1.12802	1.24136		155.2	0.12325	-0.10085	1.07539		155.2	0.376645	0.839774	1.07539		155.2	1.47022	1.47429	1.22194	1.1811	1.07539		155.2	0.161188	0.147456	1.07539		155.2	0.06785	0.703262	1.07539		155.2	1.12565	1.24265	1.0722	1.23756	1.07539
155.45	1.01424	1.12655	1.23885		155.4	0.123372	-0.1008	1.07606		155.4	0.376741	0.84003	1.07606		155.4	1.47071	1.47385	1.22274	1.18169	1.07606		155.4	0.161227	0.147924	1.07606		155.4	0.067978	0.70404	1.07606		155.4	1.12624	1.24359	1.07306	1.23782	1.07606
155.63	1.01913	1.13081	1.2425		155.6	0.123274	-0.10052	1.07672		155.6	0.376923	0.840451	1.07672		155.6	1.47203	1.47456	1.22406	1.18214	1.07672		155.6	0.161342	0.148791	1.07672		155.6	0.068197	0.705326	1.07672		155.6	1.12689	1.24391	1.07385	1.23893	1.07672
155.84	1.0226	1.13165	1.24071		155.8	0.123664	-0.10059	1.07753		155.8	0.377239	0.840225	1.07753		155.8	1.47268	1.47504	1.22438	1.18255	1.07753		155.8	0.161907	0.148972	1.07753		155.8	0.068465	0.705839	1.07753		155.8	1.12811	1.24461	1.07452	1.23922	1.07753
156.04	1.02096	1.13251	1.24407		156	0.123825	-0.10064	1.07849		156	0.377319	0.840505	1.07849		156	1.47327	1.47579	1.22514	1.18311	1.07849		156	0.162372	0.149278	1.07849		156	0.068639	0.70681	1.07849		156	1.1284	1.2452	1.07527	1.23951	1.07849
156.23	1.02044	1.13251	1.24457		156.2	0.123941	-0.10056	1.07926		156.2	0.377533	0.840729	1.07926		156.2	1.47359	1.47658	1.22587	1.18371	1.07926		156.2	0.162416	0.149624	1.07926		156.2	0.068675	0.707393	1.07926		156.2	1.12945	1.24626	1.07615	1.23975	1.07926
156.45	1.01916	1.12902	1.23888		156.4	0.124084	-0.1006	1.08012		156.4	0.377831	0.840868	1.08012		156.4	1.47391	1.4773	1.22655	1.18416	1.08012		156.4	0.162777	0.149957	1.08012		156.4	0.068663	0.707965	1.08012		156.4	1.13002	1.24684	1.07698	1.24024	1.08012
156.65	1.02314	1.13599	1.24883		156.6	0.124272	-0.10072	1.08098		156.6	0.378245	0.841601	1.08098		156.6	1.47435	1.47884	1.22691	1.18421	1.08098		156.6	0.162839	0.150578	1.08098		156.6	0.06851	0.708662	1.08098		156.6	1.1309	1.24806	1.07797	1.24078	1.08098
156.84	1.0219	1.13228	1.24266		156.8	0.124431	-0.10085	1.08192		156.8	0.378666	0.842719	1.08192		156.8	1.4751	1.47968	1.22742	1.18445	1.08192		156.8	0.162738	0.15067	1.08192		156.8	0.068549	0.709019	1.08192		156.8	1.13162	1.24936	1.07873	1.24211	1.08192
157.02	1.02187	1.13187	1.24187		157	0.124523	-0.10103	1.08262		157	0.378783	0.843138	1.08262		157	1.47541	1.48072	1.22773	1.1849	1.08262		157	0.162654	0.151076	1.08262		157	0.06834	0.709647	1.08262		157	1.13332	1.25	1.07953	1.24293	1.08262
157.23	1.02281	1.13532	1.24782		157.2	0.124988	-0.10147	1.08358		157.2	0.379269	0.844323	1.08358		157.2	1.47619	1.48121	1.22801	1.18584	1.08358		157.2	0.162965	0.151079	1.08358		157.2	0.067948	0.710055	1.08358		157.2	1.1341	1.25064	1.08055	1.24344	1.08358
157.43	1.02314	1.13385	1.24456		157.4	0.125689	-0.10155	1.08451		157.4	0.380109	0.845136	1.08451		157.4	1.47704	1.48243	1.22823	1.18688	1.08451		157.4	0.163674	0.151859	1.08451		157.4	0.067788	0.710687	1.08451		157.4	1.13484	1.25165	1.08141	1.24445	1.08451
157.64	1.02357	1.13607	1.24858		157.6	0.125646	-0.10218	1.08522		157.6	0.380746	0.845938	1.08522		157.6	1.47769	1.48359	1.22873	1.18775	1.08522		157.6	0.164488	0.15197	1.08522		157.6	0.0679	0.71119	1.08522		157.6	1.13623	1.25188	1.08258	1.24563	1.08522
157.82	1.02679	1.13812	1.24945		157.8	0.12624	-0.10211	1.08614		157.8	0.381125	0.846636	1.08614		157.8	1.47854	1.48356	1.22861	1.18864	1.08614		157.8	0.164934	0.152818	1.08614		157.8	0.067881	0.711746	1.08614		157.8	1.13688	1.25201	1.08373	1.24646	1.08614
158.03	1.0256	1.13746	1.24933		158	0.126649	-0.10212	1.08676		158	0.381768	0.847221	1.08676		158	1.47931	1.48458	1.2286	1.18962	1.08676		158	0.164983	0.152948	1.08676		158	0.068361	0.712307	1.08676		158	1.13769	1.25155	1.08421	1.24717	1.08676
158.24	1.0286	1.14017	1.25174		158.2	0.126868	-0.10161	1.08719		158.2	0.38195	0.847832	1.08719		158.2	1.47995	1.48484	1.22879	1.18982	1.08719		158.2	0.165273	0.152503	1.08719		158.2	0.068498	0.713063	1.08719		158.2	1.13838	1.25212	1.08511	1.24794	1.08719
158.44	1.0248	1.13826	1.25172		158.4	0.127136	-0.10063	1.08796		158.4	0.382293	0.848639	1.08796		158.4	1.48031	1.48545	1.22955	1.19063	1.08796		158.4	0.165906	0.152209	1.08796		158.4	0.068794	0.713385	1.08796		158.4	1.13857	1.25242	1.08624	1.2485	1.08796
158.64	1.02296	1.13749	1.25202		158.6	0.1272	-0.10015	1.0886		158.6	0.383029	0.849443	1.0886		158.6	1.48114	1.48673	1.23014	1.19114	1.0886		158.6	0.166064	0.152981	1.0886		158.6	0.069501	0.714108	1.0886		158.6	1.13941	1.25239	1.0866	1.24927	1.0886
158.84	1.03178	1.14227	1.25277		158.8	0.127497	-0.09963	1.08927		158.8	0.383061	0.850126	1.08927		158.8	1.48199	1.48748	1.23073	1.19155	1.08927		158.8	0.166382	0.153066	1.08927		158.8	0.069927	0.714574	1.08927		158.8	1.13978	1.25252	1.08678	1.24999	1.08927
159.03	1.02845	1.14099	1.25354		159	0.127559	-0.09968	1.08972		159	0.383512	0.851121	1.08972		159	1.48299	1.48825	1.23142	1.19159	1.08972		159	0.166676	0.153424	1.08972		159	0.070383	0.71567	1.08972		159	1.14043	1.25311	1.08704	1.25042	1.08972
159.24	1.02715	1.14089	1.25463		159.2	0.127657	-0.09964	1.0903		159.2	0.383877	0.851179	1.0903		159.2	1.48356	1.48867	1.23229	1.19259	1.0903		159.2	0.166525	0.153731	1.0903		159.2	0.070227	0.716292	1.0903		159.2	1.14177	1.25345	1.08803	1.25103	1.0903
159.44	1.03063	1.14262	1.2546		159.4	0.128167	-0.09943	1.09063		159.4	0.384199	0.851424	1.09063		159.4	1.48394	1.48891	1.2328	1.19297	1.09063		159.4	0.166217	0.154357	1.09063		159.4	0.070381	0.716869	1.09063		159.4	1.14246	1.25465	1.08845	1.25158	1.09063
159.64	1.03052	1.14101	1.25149		159.6	0.12861	-0.09966	1.09139		159.6	0.384892	0.852016	1.09139		159.6	1.48451	1.48949	1.23352	1.19363	1.09139		159.6	0.16638	0.154641	1.09139		159.6	0.070456	0.717548	1.09139		159.6	1.14343	1.25532	1.0889	1.25208	1.09139
159.83	1.03736	1.14654	1.25572		159.8	0.129047	-0.09957	1.09225		159.8	0.385414	0.852009	1.09225		159.8	1.48479	1.48985	1.23404	1.19415	1.09225		159.8	0.166345	0.154207	1.09225		159.8	0.070519	0.71766	1.09225		159.8	1.14399	1.25626	1.08971	1.25204	1.09225
160.05	1.03431	1.14561	1.25691		160	0.129042	-0.09971	1.09295		160	0.385792	0.852584	1.09295		160	1.48468	1.49039	1.23446	1.19407	1.09295		160	0.166048	0.1537	1.09295		160	0.070372	0.717689	1.09295		160	1.14441	1.25691	1.09025	1.25264	1.09295
160.24	1.02913	1.14393	1.25873		160.2	0.128998	-0.09954	1.09365		160.2	0.38635	0.852557	1.09365		160.2	1.48483	1.49005	1.23471	1.19421	1.09365		160.2	0.165809	0.153673	1.09365		160.2	0.070289	0.71817	1.09365		160.2	1.14494	1.25754	1.09139	1.25304	1.09365
160.44	1.03605	1.1449	1.25374		160.4	0.12879	-0.09996	1.09455		160.4	0.387042	0.852724	1.09455		160.4	1.48504	1.49075	1.23549	1.19468	1.09455		160.4	0.166104	0.153882	1.09455		160.4	0.070492	0.718915	1.09455		160.4	1.14542	1.2584	1.09219	1.25379	1.09455
160.64	1.03313	1.14438	1.25564		160.6	0.128751	-0.09988	1.09519		160.6	0.387453	0.853019	1.09519		160.6	1.4856	1.49113	1.23567	1.19522	1.09519		160.6	0.166408	0.154167	1.09519		160.6	0.070058	0.718783	1.09519		160.6	1.14661	1.25925	1.09269	1.25436	1.09519
160.83	1.03647	1.14637	1.25628		160.8	0.129208	-0.10016	1.09581		160.8	0.387618	0.853589	1.09581		160.8	1.48607	1.49081	1.2365	1.19595	1.09581		160.8	0.166391	0.154508	1.09581		160.8	0.069969	0.718827	1.09581		160.8	1.14766	1.25984	1.09342	1.25496	1.09581
161.05	1.03701	1.14723	1.25745		161	0.129334	-0.10019	1.09658		161	0.38787	0.85374	1.09658		161	1.48675	1.49126	1.2368	1.19662	1.09658		161	0.166015	0.154774	1.09658		161	0.070018	0.719068	1.09658		161	1.14876	1.26037	1.09403	1.25579	1.09658
161.23	1.03629	1.14751	1.25873		161.2	0.129372	-0.10037	1.09743		161.2	0.38854	0.85421	1.09743		161.2	1.48742	1.4911	1.23683	1.19719	1.09743		161.2	0.166386	0.154835	1.09743		161.2	0.069676	0.71948	1.09743		161.2	1.14959	1.26115	1.09471	1.25646	1.09743
161.44	1.03234	1.14612	1.2599		161.4	0.129672	-0.09998	1.09818		161.4	0.389079	0.854685	1.09818		161.4	1.48792	1.49204	1.23705	1.19754	1.09818		161.4	0.167246	0.155333	1.09818		161.4	0.07038	0.720017	1.09818		161.4	1.15041	1.26174	1.09539	1.25717	1.09818
161.65	1.0384	1.14667	1.25495		161.6	0.129612	-0.0999	1.09868		161.6	0.3895	0.855439	1.09868		161.6	1.48816	1.49301	1.23731	1.19769	1.09868		161.6	0.167385	0.155253	1.09868		161.6	0.071243	0.719989	1.09868		161.6	1.15145	1.26209	1.096	1.25767	1.09868
161.83	1.03983	1.15159	1.26334		161.8	0.13014	-0.0997	1.09939		161.8	0.390087	0.856022	1.09939		161.8	1.48883	1.49263	1.23777	1.19815	1.09939		161.8	0.167677	0.155434	1.09939		161.8	0.07145	0.720225	1.09939		161.8	1.15157	1.26248	1.09645	1.25799	1.09939
162.04	1.04	1.15004	1.26008		162	0.130361	-0.09918	1.10017		162	0.39079	0.856711	1.10017		162	1.48933	1.49352	1.23864	1.19869	1.10017		162	0.168476	0.155392	1.10017		162	0.072314	0.721006	1.10017		162	1.15263	1.26289	1.09667	1.2589	1.10017
162.23	1.03988	1.15106	1.26224		162.2	0.130381	-0.09863	1.10089		162.2	0.391128	0.857838	1.10089		162.2	1.49057	1.4941	1.23941	1.19904	1.10089		162.2	0.169439	0.155315	1.10089		162.2	0.072627	0.721597	1.10089		162.2	1.15355	1.26376	1.09703	1.25978	1.10089
162.45	1.03949	1.15131	1.26313		162.4	0.130542	-0.09859	1.10159		162.4	0.391467	0.858719	1.10159		162.4	1.49115	1.49495	1.24023	1.20007	1.10159		162.4	0.17024	0.155714	1.10159		162.4	0.072952	0.72219	1.10159		162.4	1.15441	1.26384	1.0975	1.26025	1.10159
162.64	1.04509	1.15645	1.26781		162.6	0.131206	-0.09898	1.10238		162.6	0.392079	0.85958	1.10238		162.6	1.49195	1.49586	1.24097	1.20054	1.10238		162.6	0.170729	0.15673	1.10238		162.6	0.07324	0.723	1.10238		162.6	1.15488	1.2642	1.0973	1.26101	1.10238
162.84	1.03999	1.15327	1.26655		162.8	0.131328	-0.09903	1.10296		162.8	0.392322	0.860449	1.10296		162.8	1.49299	1.49662	1.24165	1.20072	1.10296		162.8	0.171054	0.157227	1.10296		162.8	0.073227	0.724161	1.10296		162.8	1.15513	1.26539	1.09766	1.2614	1.10296
163.04	1.04626	1.15637	1.26648		163	0.131301	-0.09899	1.10356		163	0.392817	0.86093	1.10356		163	1.49361	1.49766	1.24234	1.2008	1.10356		163	0.171304	0.157008	1.10356		163	0.073299	0.725217	1.10356		163	1.15586	1.26607	1.09855	1.26157	1.10356
163.24	1.04043	1.15095	1.26148		163.2	0.132236	-0.0989	1.10436		163.2	0.393349	0.861559	1.10436		163.2	1.49378	1.49832	1.24305	1.20183	1.10436		163.2	0.171185	0.157237	1.10436		163.2	0.073391	0.725817	1.10436		163.2	1.15677	1.26746	1.09969	1.26213	1.10436
163.44	1.04131	1.15264	1.26397		163.4	0.132879	-0.09908	1.10504		163.4	0.393587	0.862146	1.10504		163.4	1.49389	1.49942	1.24369	1.20227	1.10504		163.4	0.171264	0.157322	1.10504		163.4	0.073482	0.726487	1.10504		163.4	1.15718	1.269	1.10016	1.26296	1.10504
163.63	1.05147	1.15711	1.26276		163.6	0.133118	-0.09919	1.10576		163.6	0.39449	0.862482	1.10576		163.6	1.49432	1.49981	1.24401	1.20315	1.10576		163.6	0.171931	0.156896	1.10576		163.6	0.073402	0.727108	1.10576		163.6	1.15836	1.26971	1.10038	1.2634	1.10576
163.84	1.04238	1.15429	1.2662		163.8	0.133608	-0.09907	1.10653		163.8	0.394758	0.862451	1.10653		163.8	1.49464	1.50056	1.24454	1.20351	1.10653		163.8	0.172685	0.156846	1.10653		163.8	0.073708	0.727898	1.10653		163.8	1.1584	1.27001	1.10142	1.26411	1.10653
164.04	1.04657	1.15763	1.26869		164	0.133572	-0.09924	1.1072		164	0.394993	0.862517	1.1072		164	1.49502	1.50152	1.24517	1.20355	1.1072		164	0.173151	0.157066	1.1072		164	0.073603	0.728058	1.1072		164	1.15898	1.27021	1.10261	1.26463	1.1072
164.23	1.04496	1.15638	1.26779		164.2	0.133793	-0.09938	1.10795		164.2	0.395217	0.862339	1.10795		164.2	1.49582	1.50119	1.24578	1.20424	1.10795		164.2	0.173709	0.157323	1.10795		164.2	0.073485	0.729135	1.10795		164.2	1.15912	1.27002	1.10387	1.26496	1.10795
164.45	1.0484	1.15753	1.26667		164.4	0.133925	-0.09965	1.10861		164.4	0.395198	0.862517	1.10861		164.4	1.49633	1.50236	1.24665	1.20524	1.10861		164.4	0.173897	0.158095	1.10861		164.4	0.0733	0.729748	1.10861		164.4	1.15958	1.27005	1.1046	1.26523	1.10861
164.65	1.04834	1.15816	1.26799		164.6	0.133905	-0.09977	1.10892		164.6	0.394666	0.862525	1.10892		164.6	1.49712	1.50236	1.24687	1.20588	1.10892		164.6	0.174352	0.158099	1.10892		164.6	0.07308	0.729813	1.10892		164.6	1.16062	1.27048	1.10525	1.26566	1.10892
164.84	1.0491	1.15831	1.26752		164.8	0.134384	-0.10007	1.10945		164.8	0.394935	0.862717	1.10945		164.8	1.49782	1.50202	1.24794	1.20613	1.10945		164.8	0.174492	0.158655	1.10945		164.8	0.073051	0.730131	1.10945		164.8	1.16112	1.27085	1.10644	1.26606	1.10945
165.04	1.04528	1.15626	1.26724		165	0.13415	-0.09984	1.11021		165	0.394861	0.863039	1.11021		165	1.49862	1.50236	1.24828	1.20705	1.11021		165	0.174506	0.158818	1.11021		165	0.07313	0.730584	1.11021		165	1.16167	1.27125	1.10777	1.2668	1.11021
165.23	1.05116	1.15923	1.2673		165.2	0.134338	-0.09991	1.11042		165.2	0.395302	0.863663	1.11042		165.2	1.49907	1.50254	1.24865	1.2079	1.11042		165.2	0.174789	0.159383	1.11042		165.2	0.073003	0.731018	1.11042		165.2	1.16276	1.27184	1.10846	1.26704	1.11042
165.45	1.0491	1.16088	1.27265		165.4	0.134394	-0.09986	1.11113		165.4	0.395493	0.864156	1.11113		165.4	1.4996	1.50346	1.24958	1.20873	1.11113		165.4	0.174853	0.159514	1.11113		165.4	0.073517	0.731167	1.11113		165.4	1.16324	1.2717	1.10904	1.26781	1.11113
165.63	1.05092	1.16151	1.27209		165.6	0.134415	-0.09957	1.11181		165.6	0.395947	0.864518	1.11181		165.6	1.49986	1.50343	1.24985	1.20947	1.11181		165.6	0.174523	0.159684	1.11181		165.6	0.073686	0.731365	1.11181		165.6	1.1638	1.27198	1.10902	1.2684	1.11181
165.84	1.05176	1.16214	1.27251		165.8	0.134472	-0.09994	1.11246		165.8	0.396423	0.865058	1.11246		165.8	1.50035	1.50392	1.25047	1.21031	1.11246		165.8	0.174665	0.159699	1.11246		165.8	0.073747	0.731498	1.11246		165.8	1.16409	1.27238	1.10979	1.26886	1.11246
166.04	1.0477	1.1607	1.27371		166	0.134718	-0.09929	1.11305		166	0.39642	0.865985	1.11305		166	1.50062	1.50474	1.2504	1.21071	1.11305		166	0.174592	0.159409	1.11305		166	0.074194	0.731999	1.11305		166	1.16521	1.27302	1.11038	1.26969	1.11305
166.23	1.04854	1.15978	1.27102		166.2	0.134855	-0.0997	1.11378		166.2	0.396501	0.866918	1.11378		166.2	1.50099	1.50508	1.25042	1.21169	1.11378		166.2	0.174619	0.159811	1.11378		166.2	0.07455	0.732214	1.11378		166.2	1.16565	1.27319	1.11088	1.2701	1.11378
166.43	1.05386	1.16313	1.2724		166.4	0.135023	-0.10039	1.11451		166.4	0.396654	0.867444	1.11451		166.4	1.50102	1.50627	1.25068	1.21236	1.11451		166.4	0.174487	0.159797	1.11451		166.4	0.074917	0.733132	1.11451		166.4	1.16621	1.27367	1.11135	1.27059	1.11451
166.65	1.05476	1.16483	1.2749		166.6	0.13532	-0.10039	1.11545		166.6	0.397161	0.868071	1.11545		166.6	1.5012	1.50711	1.25124	1.21247	1.11545		166.6	0.174098	0.16028	1.11545		166.6	0.075118	0.733786	1.11545		166.6	1.16704	1.27431	1.11144	1.27107	1.11545
166.84	1.0506	1.16121	1.27182		166.8	0.135415	-0.1001	1.11633		166.8	0.39775	0.868865	1.11633		166.8	1.50135	1.50803	1.25151	1.21259	1.11633		166.8	0.17386	0.160387	1.11633		166.8	0.075392	0.734608	1.11633		166.8	1.16751	1.27513	1.11271	1.27185	1.11633
167.04	1.05446	1.16689	1.27932		167	0.135487	-0.10014	1.11735		167	0.398538	0.869504	1.11735		167	1.50168	1.50865	1.25188	1.21264	1.11735		167	0.17377	0.160023	1.11735		167	0.075318	0.734868	1.11735		167	1.16847	1.27557	1.11339	1.27308	1.11735
167.23	1.05435	1.16468	1.27501		167.2	0.136043	-0.10027	1.11823		167.2	0.398939	0.870424	1.11823		167.2	1.50204	1.50829	1.25242	1.21303	1.11823		167.2	0.173874	0.160999	1.11823		167.2	0.075892	0.735141	1.11823		167.2	1.16993	1.27667	1.11392	1.27421	1.11823
167.45	1.05803	1.16737	1.27671		167.4	0.136188	-0.09991	1.11917		167.4	0.399195	0.870757	1.11917		167.4	1.50229	1.50877	1.25257	1.21326	1.11917		167.4	0.174156	0.161553	1.11917		167.4	0.076895	0.735827	1.11917		167.4	1.17027	1.27734	1.11435	1.27542	1.11917
167.64	1.05513	1.16361	1.2721		167.6	0.136204	-0.10006	1.11985		167.6	0.399864	0.871173	1.11985		167.6	1.50321	1.50935	1.25301	1.21355	1.11985		167.6	0.175041	0.162027	1.11985		167.6	0.076969	0.736039	1.11985		167.6	1.17125	1.27794	1.11482	1.27596	1.11985
167.82	1.05547	1.1674	1.27932		167.8	0.136433	-0.09984	1.12075		167.8	0.400094	0.871481	1.12075		167.8	1.50393	1.50999	1.25388	1.21398	1.12075		167.8	0.175754	0.162905	1.12075		167.8	0.077657	0.736322	1.12075		167.8	1.1717	1.27822	1.11577	1.27667	1.12075
168.04	1.05881	1.16851	1.27821		168	0.136552	-0.09957	1.12159		168	0.400439	0.871573	1.12159		168	1.50457	1.51056	1.25494	1.21395	1.12159		168	0.176164	0.163271	1.12159		168	0.077426	0.736829	1.12159		168	1.17251	1.27868	1.11692	1.2774	1.12159
168.23	1.05851	1.16945	1.28039		168.2	0.136854	-0.09963	1.12197		168.2	0.400863	0.871372	1.12197		168.2	1.50514	1.51076	1.25552	1.21415	1.12197		168.2	0.176243	0.163466	1.12197		168.2	0.07747	0.737677	1.12197		168.2	1.17273	1.27911	1.11782	1.27781	1.12197
168.44	1.05869	1.16991	1.28113		168.4	0.137006	-0.09948	1.12259		168.4	0.401305	0.87147	1.12259		168.4	1.50575	1.51124	1.25614	1.21425	1.12259		168.4	0.176602	0.16405	1.12259		168.4	0.077413	0.738209	1.12259		168.4	1.17326	1.28	1.11843	1.27812	1.12259
168.64	1.05942	1.17114	1.28286		168.6	0.136889	-0.09931	1.1231		168.6	0.401696	0.871526	1.1231		168.6	1.50669	1.51168	1.25693	1.21423	1.1231		168.6	0.177281	0.164331	1.1231		168.6	0.077659	0.738352	1.1231		168.6	1.17403	1.28102	1.11929	1.2782	1.1231
168.84	1.06649	1.17203	1.27758		168.8	0.137425	-0.09935	1.12352		168.8	0.402467	0.871739	1.12352		168.8	1.50742	1.51188	1.25782	1.21408	1.12352		168.8	0.177978	0.164638	1.12352		168.8	0.077526	0.738685	1.12352		168.8	1.17432	1.28126	1.12057	1.27803	1.12352
169.05	1.05948	1.16938	1.27929		169	0.137487	-0.09936	1.12407		169	0.402785	0.8722	1.12407		169	1.50802	1.51212	1.25788	1.21483	1.12407		169	0.178345	0.164625	1.12407		169	0.077665	0.739194	1.12407		169	1.17498	1.28195	1.12169	1.2785	1.12407
169.25	1.05739	1.16955	1.28171		169.2	0.137812	-0.09928	1.12446		169.2	0.403552	0.872741	1.12446		169.2	1.5083	1.51276	1.25804	1.21533	1.12446		169.2	0.178537	0.165054	1.12446		169.2	0.077881	0.739455	1.12446		169.2	1.17563	1.28205	1.12197	1.27882	1.12446
169.44	1.06392	1.17066	1.2774		169.4	0.137702	-0.09913	1.12517		169.4	0.404101	0.872832	1.12517		169.4	1.50862	1.51363	1.25861	1.21602	1.12517		169.4	0.17873	0.165244	1.12517		169.4	0.078083	0.739994	1.12517		169.4	1.17589	1.28239	1.12236	1.27951	1.12517
169.62	1.06392	1.17655	1.28918		169.6	0.137894	-0.09885	1.12572		169.6	0.404537	0.873017	1.12572		169.6	1.50893	1.51378	1.25855	1.21696	1.12572		169.6	0.179448	0.165178	1.12572		169.6	0.078368	0.740514	1.12572		169.6	1.17622	1.28279	1.12265	1.27955	1.12572
169.84	1.06636	1.17627	1.28618		169.8	0.138032	-0.09862	1.12625		169.8	0.40493	0.873469	1.12625		169.8	1.50945	1.51506	1.25922	1.21732	1.12625		169.8	0.179766	0.165276	1.12625		169.8	0.078509	0.740561	1.12625		169.8	1.17679	1.28341	1.12349	1.2797	1.12625
170.05	1.06454	1.17487	1.2852		170	0.138325	-0.09814	1.12668		170	0.405225	0.873824	1.12668		170	1.50991	1.51543	1.25909	1.21785	1.12668		170	0.179805	0.16492	1.12668		170	0.078601	0.741077	1.12668		170	1.17733	1.284	1.12352	1.28001	1.12668
170.24	1.06474	1.17374	1.28273		170.2	0.138606	-0.09849	1.12754		170.2	0.405724	0.874224	1.12754		170.2	1.51061	1.51573	1.25962	1.21859	1.12754		170.2	0.1804	0.165155	1.12754		170.2	0.078549	0.741813	1.12754		170.2	1.17778	1.28438	1.12378	1.28064	1.12754
170.44	1.06548	1.17477	1.28405		170.4	0.138772	-0.09846	1.12804		170.4	0.406265	0.87496	1.12804		170.4	1.51133	1.51678	1.26041	1.21926	1.12804		170.4	0.180696	0.164869	1.12804		170.4	0.078588	0.742909	1.12804		170.4	1.17887	1.28483	1.12404	1.28151	1.12804
170.63	1.06411	1.17484	1.28556		170.6	0.138859	-0.09875	1.12872		170.6	0.406509	0.875825	1.12872		170.6	1.51184	1.51677	1.26063	1.21942	1.12872		170.6	0.180601	0.165098	1.12872		170.6	0.078082	0.743424	1.12872		170.6	1.17954	1.28482	1.12452	1.28211	1.12872
170.85	1.06744	1.17656	1.28568		170.8	0.138996	-0.0987	1.12963		170.8	0.406381	0.876325	1.12963		170.8	1.5123	1.51683	1.26109	1.21993	1.12963		170.8	0.180843	0.165371	1.12963		170.8	0.078225	0.743982	1.12963		170.8	1.1802	1.2854	1.12592	1.28297	1.12963
171.05	1.0695	1.1792	1.28891		171	0.138867	-0.09863	1.13042		171	0.406744	0.877015	1.13042		171	1.51325	1.5174	1.26199	1.22027	1.13042		171	0.180666	0.165715	1.13042		171	0.078571	0.744394	1.13042		171	1.18137	1.28591	1.12602	1.28429	1.13042
171.24	1.06432	1.17418	1.28403		171.2	0.139265	-0.09844	1.13091		171.2	0.406677	0.877745	1.13091		171.2	1.51386	1.51749	1.2625	1.22103	1.13091		171.2	0.181342	0.165892	1.13091		171.2	0.0793	0.744516	1.13091		171.2	1.18254	1.2866	1.12649	1.28496	1.13091
171.44	1.06342	1.17499	1.28656		171.4	0.139416	-0.09799	1.1315		171.4	0.407001	0.878001	1.1315		171.4	1.51437	1.51819	1.26254	1.2216	1.1315		171.4	0.181715	0.16603	1.1315		171.4	0.079744	0.745127	1.1315		171.4	1.18297	1.28751	1.12721	1.28536	1.1315
171.65	1.06697	1.17816	1.28935		171.6	0.139722	-0.09819	1.13227		171.6	0.406685	0.878374	1.13227		171.6	1.51533	1.51915	1.26327	1.22224	1.13227		171.6	0.181994	0.166054	1.13227		171.6	0.079726	0.745532	1.13227		171.6	1.18376	1.28799	1.1278	1.28571	1.13227
171.85	1.07089	1.17998	1.28907		171.8	0.140046	-0.09811	1.13302		171.8	0.406856	0.878579	1.13302		171.8	1.51561	1.51945	1.26404	1.22263	1.13302		171.8	0.182147	0.165865	1.13302		171.8	0.080077	0.746328	1.13302		171.8	1.18467	1.28838	1.12833	1.2856	1.13302
172.04	1.0714	1.18161	1.29182		172	0.14053	-0.0983	1.13378		172	0.407413	0.878757	1.13378		172	1.51554	1.51996	1.26496	1.22222	1.13378		172	0.182246	0.165988	1.13378		172	0.080227	0.747321	1.13378		172	1.18551	1.28923	1.12929	1.28606	1.13378
172.23	1.07182	1.18033	1.28884		172.2	0.140682	-0.09877	1.13454		172.2	0.408241	0.878998	1.13454		172.2	1.51597	1.52062	1.26548	1.22241	1.13454		172.2	0.182135	0.166456	1.13454		172.2	0.080359	0.747664	1.13454		172.2	1.18557	1.29018	1.13011	1.2864	1.13454
172.45	1.06745	1.181	1.29456		172.4	0.140767	-0.09909	1.13542		172.4	0.408498	0.879553	1.13542		172.4	1.51591	1.52134	1.2658	1.22265	1.13542		172.4	0.182196	0.166607	1.13542		172.4	0.080468	0.74805	1.13542		172.4	1.18607	1.29067	1.13086	1.28637	1.13542
172.65	1.07156	1.18064	1.28972		172.6	0.140612	-0.09938	1.13624		172.6	0.409041	0.879896	1.13624		172.6	1.51637	1.52205	1.26661	1.22245	1.13624		172.6	0.182323	0.166924	1.13624		172.6	0.080707	0.74823	1.13624		172.6	1.18664	1.29136	1.13181	1.28622	1.13624
172.84	1.07128	1.18355	1.29583		172.8	0.140877	-0.10017	1.13696		172.8	0.409329	0.880147	1.13696		172.8	1.51605	1.52305	1.26699	1.22265	1.13696		172.8	0.182884	0.166888	1.13696		172.8	0.081004	0.74888	1.13696		172.8	1.18739	1.29232	1.13293	1.28692	1.13696
173.04	1.075	1.18494	1.29489		173	0.140885	-0.10019	1.13789		173	0.409918	0.88084	1.13789		173	1.51631	1.52395	1.26719	1.22312	1.13789		173	0.182865	0.167183	1.13789		173	0.080939	0.749454	1.13789		173	1.18825	1.29298	1.13349	1.28747	1.13789
173.23	1.07403	1.18249	1.29095		173.2	0.140801	-0.09986	1.13861		173.2	0.410489	0.88134	1.13861		173.2	1.51634	1.52448	1.26756	1.22372	1.13861		173.2	0.183127	0.167912	1.13861		173.2	0.081271	0.749571	1.13861		173.2	1.18889	1.29339	1.13422	1.28791	1.13861
173.45	1.07283	1.18362	1.29441		173.4	0.140496	-0.09988	1.13916		173.4	0.410822	0.881472	1.13916		173.4	1.51672	1.52556	1.26846	1.22446	1.13916		173.4	0.183194	0.168389	1.13916		173.4	0.081223	0.75024	1.13916		173.4	1.18959	1.29434	1.13469	1.28838	1.13916
173.64	1.07368	1.18405	1.29443		173.6	0.140642	-0.09983	1.13976		173.6	0.411202	0.881649	1.13976		173.6	1.5173	1.52588	1.26871	1.22494	1.13976		173.6	0.183676	0.168155	1.13976		173.6	0.08101	0.750272	1.13976		173.6	1.19062	1.29465	1.13489	1.28843	1.13976
173.84	1.07498	1.18511	1.29525		173.8	0.141131	-0.09937	1.1403		173.8	0.41164	0.882231	1.1403		173.8	1.51803	1.52664	1.26967	1.22519	1.1403		173.8	0.183458	0.168466	1.1403		173.8	0.081064	0.750491	1.1403		173.8	1.19092	1.29522	1.13536	1.28918	1.1403
174.04	1.07533	1.18486	1.29438		174	0.141306	-0.09927	1.14078		174	0.411938	0.882872	1.14078		174	1.51879	1.52716	1.26982	1.22612	1.14078		174	0.183528	0.168668	1.14078		174	0.080952	0.75133	1.14078		174	1.19177	1.2956	1.13582	1.28988	1.14078
174.24	1.07408	1.1848	1.29553		174.2	0.141586	-0.09944	1.14139		174.2	0.412096	0.883897	1.14139		174.2	1.51966	1.52699	1.27052	1.22716	1.14139		174.2	0.184161	0.168456	1.14139		174.2	0.081076	0.752565	1.14139		174.2	1.19227	1.29562	1.13665	1.29052	1.14139
174.44	1.07584	1.18826	1.30069		174.4	0.141631	-0.0992	1.14186		174.4	0.412116	0.884815	1.14186		174.4	1.51991	1.52769	1.2711	1.22786	1.14186		174.4	0.184321	0.168562	1.14186		174.4	0.081255	0.753606	1.14186		174.4	1.19328	1.29566	1.13731	1.29099	1.14186
174.64	1.07862	1.1857	1.29277		174.6	0.141966	-0.09931	1.14267		174.6	0.411602	0.885338	1.14267		174.6	1.52069	1.52835	1.27163	1.22828	1.14267		174.6	0.184328	0.169022	1.14267		174.6	0.081497	0.754191	1.14267		174.6	1.19369	1.29549	1.13776	1.29152	1.14267
174.85	1.07804	1.18863	1.29921		174.8	0.14215	-0.09887	1.14319		174.8	0.411893	0.885514	1.14319		174.8	1.52153	1.52913	1.27215	1.22908	1.14319		174.8	0.184467	0.169472	1.14319		174.8	0.082083	0.754404	1.14319		174.8	1.19442	1.29541	1.13811	1.2918	1.14319
175.05	1.08197	1.18977	1.29757		175	0.142395	-0.09855	1.1438		175	0.412153	0.886547	1.1438		175	1.52243	1.52987	1.27295	1.23012	1.1438		175	0.184421	0.169618	1.1438		175	0.082683	0.755046	1.1438		175	1.19524	1.2958	1.13803	1.29276	1.1438
175.23	1.08134	1.19181	1.30229		175.2	0.143285	-0.0986	1.14413		175.2	0.412296	0.886923	1.14413		175.2	1.52357	1.53058	1.27267	1.23032	1.14413		175.2	0.185142	0.169387	1.14413		175.2	0.082938	0.755554	1.14413		175.2	1.19613	1.29665	1.13824	1.29297	1.14413
175.44	1.08113	1.18885	1.29657		175.4	0.14376	-0.09871	1.14489		175.4	0.412357	0.887436	1.14489		175.4	1.52432	1.53091	1.27265	1.23082	1.14489		175.4	0.185371	0.169434	1.14489		175.4	0.083071	0.756535	1.14489		175.4	1.19684	1.29704	1.13841	1.29317	1.14489
175.65	1.08112	1.19074	1.30035		175.6	0.144545	-0.0991	1.14578		175.6	0.412406	0.887907	1.14578		175.6	1.52494	1.53121	1.27327	1.23126	1.14578		175.6	0.185449	0.169699	1.14578		175.6	0.083333	0.757306	1.14578		175.6	1.19679	1.2969	1.13928	1.29383	1.14578
175.85	1.0813	1.18908	1.29686		175.8	0.14497	-0.09931	1.1463		175.8	0.413316	0.888631	1.1463		175.8	1.52529	1.53127	1.27386	1.23129	1.1463		175.8	0.185816	0.169628	1.1463		175.8	0.083373	0.757755	1.1463		175.8	1.1975	1.29735	1.13959	1.29391	1.1463
176.02	1.07995	1.19077	1.30159		176	0.145773	-0.09977	1.14705		176	0.413708	0.888716	1.14705		176	1.52609	1.5313	1.27446	1.23137	1.14705		176	0.185883	0.170305	1.14705		176	0.083623	0.758397	1.14705		176	1.19805	1.29771	1.14013	1.29497	1.14705
176.23	1.07921	1.19132	1.30342		176.2	0.146433	-0.10011	1.148		176.2	0.414151	0.889116	1.148		176.2	1.52672	1.53196	1.27475	1.23212	1.148		176.2	0.185994	0.170595	1.148		176.2	0.083446	0.758422	1.148		176.2	1.19824	1.29845	1.14142	1.29574	1.148
176.44	1.08632	1.19323	1.30014		176.4	0.146424	-0.10022	1.14872		176.4	0.414424	0.889026	1.14872		176.4	1.52709	1.5324	1.27523	1.23263	1.14872		176.4	0.185953	0.17048	1.14872		176.4	0.083323	0.75869	1.14872		176.4	1.19906	1.29931	1.14258	1.29605	1.14872
176.62	1.08123	1.19308	1.30494		176.6	0.146478	-0.10031	1.14945		176.6	0.414941	0.889503	1.14945		176.6	1.52775	1.53219	1.27584	1.23272	1.14945		176.6	0.186678	0.170868	1.14945		176.6	0.083461	0.758697	1.14945		176.6	1.19927	1.30052	1.14314	1.29679	1.14945
176.84	1.0818	1.19116	1.30051		176.8	0.146628	-0.10034	1.15007		176.8	0.415105	0.889697	1.15007		176.8	1.52769	1.53342	1.27614	1.2333	1.15007		176.8	0.186792	0.171075	1.15007		176.8	0.083555	0.758789	1.15007		176.8	1.19967	1.30126	1.14411	1.29832	1.15007
177.04	1.0853	1.19437	1.30345		177	0.146931	-0.10014	1.15052		177	0.415256	0.88993	1.15052		177	1.52842	1.53304	1.27628	1.23335	1.15052		177	0.187341	0.17149	1.15052		177	0.083187	0.758961	1.15052		177	1.20018	1.30167	1.14487	1.29905	1.15052
177.24	1.08252	1.19426	1.30601		177.2	0.146932	-0.10036	1.15085		177.2	0.41553	0.890277	1.15085		177.2	1.52875	1.53289	1.27674	1.23343	1.15085		177.2	0.18762	0.171849	1.15085		177.2	0.083254	0.758621	1.15085		177.2	1.20087	1.3026	1.14553	1.2996	1.15085
177.44	1.08833	1.19592	1.3035		177.4	0.147113	-0.10039	1.15122		177.4	0.415683	0.890813	1.15122		177.4	1.52949	1.5342	1.27729	1.23362	1.15122		177.4	0.187716	0.172057	1.15122		177.4	0.083078	0.758951	1.15122		177.4	1.20164	1.3035	1.14594	1.30019	1.15122
177.64	1.08669	1.19683	1.30698		177.6	0.147319	-0.10055	1.15186		177.6	0.416279	0.891201	1.15186		177.6	1.52995	1.53464	1.27782	1.23392	1.15186		177.6	0.188027	0.172031	1.15186		177.6	0.083256	0.759117	1.15186		177.6	1.20238	1.30403	1.14676	1.30065	1.15186
177.83	1.08752	1.19719	1.30686		177.8	0.147586	-0.10012	1.1523		177.8	0.416656	0.891864	1.1523		177.8	1.53028	1.53511	1.27881	1.23441	1.1523		177.8	0.188278	0.172446	1.1523		177.8	0.083681	0.759416	1.1523		177.8	1.20259	1.30452	1.14793	1.30168	1.1523
178.05	1.0885	1.19794	1.30738		178	0.147505	-0.09978	1.15282		178	0.417078	0.89237	1.15282		178	1.53054	1.53561	1.2792	1.23522	1.15282		178	0.188831	0.17287	1.15282		178	0.083896	0.760074	1.15282		178	1.20346	1.30505	1.14869	1.3021	1.15282
178.23	1.08666	1.19943	1.3122		178.2	0.147623	-0.09955	1.15338		178.2	0.417628	0.892911	1.15338		178.2	1.53084	1.53592	1.2799	1.23579	1.15338		178.2	0.189487	0.173025	1.15338		178.2	0.084208	0.760743	1.15338		178.2	1.20376	1.30532	1.14942	1.30263	1.15338
178.44	1.08692	1.1983	1.30968		178.4	0.147873	-0.09898	1.15408		178.4	0.418146	0.893118	1.15408		178.4	1.53106	1.53709	1.2804	1.23604	1.15408		178.4	0.189719	0.173898	1.15408		178.4	0.084488	0.761296	1.15408		178.4	1.20459	1.30581	1.14977	1.30307	1.15408
178.65	1.09081	1.19981	1.30881		178.6	0.148254	-0.09892	1.15469		178.6	0.418499	0.893448	1.15469		178.6	1.53177	1.538	1.28097	1.23686	1.15469		178.6	0.189757	0.174585	1.15469		178.6	0.084873	0.76177	1.15469		178.6	1.20516	1.30598	1.15003	1.30349	1.15469
178.83	1.0911	1.19994	1.30878		178.8	0.14847	-0.0987	1.1552		178.8	0.419382	0.893744	1.1552		178.8	1.53222	1.53865	1.28102	1.23774	1.1552		178.8	0.189866	0.175084	1.1552		178.8	0.084961	0.762341	1.1552		178.8	1.20596	1.30632	1.15022	1.30365	1.1552
179.04	1.09223	1.20093	1.30962		179	0.148948	-0.09845	1.15595		179	0.419806	0.894189	1.15595		179	1.53237	1.53948	1.2815	1.23863	1.15595		179	0.189938	0.17546	1.15595		179	0.085208	0.763281	1.15595		179	1.20667	1.30711	1.15051	1.30434	1.15595
179.23	1.09122	1.2001	1.30898		179.2	0.149572	-0.09847	1.15649		179.2	0.420324	0.894133	1.15649		179.2	1.53276	1.54046	1.28128	1.23899	1.15649		179.2	0.190132	0.175637	1.15649		179.2	0.085221	0.764084	1.15649		179.2	1.20729	1.30749	1.15054	1.30449	1.15649
179.45	1.08961	1.19744	1.30526		179.4	0.149859	-0.09858	1.15714		179.4	0.420717	0.89457	1.15714		179.4	1.5329	1.5408	1.28151	1.24001	1.15714		179.4	0.190071	0.176107	1.15714		179.4	0.085185	0.764798	1.15714		179.4	1.2076	1.30743	1.1508	1.30471	1.15714
179.65	1.09244	1.20145	1.31047		179.6	0.150499	-0.09845	1.15771		179.6	0.421412	0.894455	1.15771		179.6	1.53299	1.54134	1.28177	1.24076	1.15771		179.6	0.189904	0.17664	1.15771		179.6	0.085307	0.765489	1.15771		179.6	1.20777	1.30735	1.1513	1.30485	1.15771
179.84	1.09367	1.20231	1.31095		179.8	0.150915	-0.09826	1.15811		179.8	0.421841	0.894538	1.15811		179.8	1.5333	1.5418	1.28184	1.24136	1.15811		179.8	0.189784	0.176864	1.15811		179.8	0.0854	0.765985	1.15811		179.8	1.20834	1.30758	1.15112	1.30471	1.15811
180.04	1.09296	1.20065	1.30834		180	0.150915	-0.09826	1.15811		180	0.421841	0.894538	1.15811		180	1.5333	1.5418	1.28184	1.24136	1.15811		180	0.189784	0.176864	1.15811		180	0.0854	0.765985	1.15811		180	1.20834	1.30758	1.15112	1.30471	1.15811
180.23	1.09372	1.20177	1.30982		180.2	0.150855	-0.09838	1.15867		180.2	0.421756	0.894773	1.15867		180.2	1.53404	1.54233	1.28176	1.24131	1.15867		180.2	0.189957	0.176552	1.15867		180.2	0.085596	0.765185	1.15867		180.2	1.20858	1.30805	1.15072	1.30495	1.15867
180.45	1.09752	1.20509	1.31265		180.4	0.150828	-0.09854	1.15924		180.4	0.422049	0.895315	1.15924		180.4	1.53386	1.54272	1.28188	1.24094	1.15924		180.4	0.190094	0.176188	1.15924		180.4	0.085817	0.764881	1.15924		180.4	1.20894	1.30814	1.15039	1.305	1.15924
180.65	1.09369	1.20294	1.31219		180.6	0.150606	-0.0982	1.15972		180.6	0.422301	0.895576	1.15972		180.6	1.53421	1.54296	1.28192	1.24086	1.15972		180.6	0.190065	0.17594	1.15972		180.6	0.08631	0.765043	1.15972		180.6	1.20904	1.30889	1.1506	1.30489	1.15972
180.84	1.09991	1.20724	1.31457		180.8	0.150382	-0.09796	1.15992		180.8	0.421934	0.895818	1.15992		180.8	1.5346	1.54305	1.28168	1.24076	1.15992		180.8	0.190059	0.175774	1.15992		180.8	0.086371	0.764516	1.15992		180.8	1.20914	1.30901	1.15062	1.30517	1.15992
181.04	1.09364	1.20465	1.31566		181	0.150463	-0.09833	1.1601		181	0.422559	0.896073	1.1601		181	1.53442	1.54325	1.28174	1.24106	1.1601		181	0.1897	0.175922	1.1601		181	0.086389	0.764383	1.1601		181	1.21002	1.309	1.15036	1.30531	1.1601
181.24	1.09732	1.20646	1.31559		181.2	0.150633	-0.09811	1.1602		181.2	0.422826	0.896295	1.1602		181.2	1.53465	1.54312	1.28151	1.24129	1.1602		181.2	0.189765	0.175596	1.1602		181.2	0.086552	0.764675	1.1602		181.2	1.20956	1.30939	1.14984	1.30552	1.1602
181.45	1.0969	1.20598	1.31506		181.4	0.150675	-0.09778	1.16027		181.4	0.423209	0.896503	1.16027		181.4	1.53446	1.54328	1.2811	1.24186	1.16027		181.4	0.189684	0.175655	1.16027		181.4	0.086874	0.764704	1.16027		181.4	1.2096	1.30934	1.14973	1.30572	1.16027
181.65	1.10211	1.20966	1.31722		181.6	0.150417	-0.09783	1.16012		181.6	0.423222	0.896399	1.16012		181.6	1.53444	1.54299	1.28119	1.24247	1.16012		181.6	0.189735	0.175378	1.16012		181.6	0.087022	0.765049	1.16012		181.6	1.20949	1.30966	1.14949	1.30571	1.16012
181.85	1.09834	1.20864	1.31894		181.8	0.150426	-0.09759	1.15984		181.8	0.423438	0.896637	1.15984		181.8	1.53414	1.54267	1.28085	1.24256	1.15984		181.8	0.18966	0.175478	1.15984		181.8	0.086718	0.765359	1.15984		181.8	1.20921	1.30979	1.14917	1.30579	1.15984
182.04	1.09933	1.20683	1.31433		182	0.150232	-0.09777	1.15969		182	0.423352	0.896857	1.15969		182	1.53423	1.54313	1.28066	1.2429	1.15969		182	0.18959	0.175378	1.15969		182	0.086311	0.765634	1.15969		182	1.2091	1.30973	1.1492	1.30553	1.15969
182.23	1.0996	1.21017	1.32074		182.2	0.150459	-0.09774	1.15928		182.2	0.423269	0.896982	1.15928		182.2	1.53404	1.54276	1.2804	1.24368	1.15928		182.2	0.189585	0.175602	1.15928		182.2	0.086079	0.766081	1.15928		182.2	1.20856	1.30956	1.14932	1.30538	1.15928
182.45	1.09755	1.20884	1.32012		182.4	0.150302	-0.0981	1.15903		182.4	0.423176	0.897177	1.15903		182.4	1.53384	1.54164	1.27988	1.24348	1.15903		182.4	0.189538	0.175475	1.15903		182.4	0.085864	0.76612	1.15903		182.4	1.20875	1.30911	1.14966	1.30489	1.15903
182.64	1.10415	1.21283	1.32151		182.6	0.150101	-0.09848	1.15905		182.6	0.422902	0.897065	1.15905		182.6	1.53353	1.54187	1.27974	1.24335	1.15905		182.6	0.189799	0.175271	1.15905		182.6	0.086395	0.766011	1.15905		182.6	1.20858	1.30878	1.14926	1.30449	1.15905
182.84	1.10023	1.20889	1.31755		182.8	0.149682	-0.09906	1.15885		182.8	0.422849	0.897116	1.15885		182.8	1.53301	1.54067	1.27934	1.24331	1.15885		182.8	0.189885	0.175289	1.15885		182.8	0.086136	0.765654	1.15885		182.8	1.20859	1.30853	1.14907	1.30433	1.15885
183.04	1.09871	1.29802	1.49733		183	0.149459	-0.09947	1.15855		183	0.42277	0.896727	1.15855		183	1.53281	1.54087	1.27948	1.24295	1.15855		183	0.18955	0.175316	1.15855		183	0.086116	0.766367	1.15855		183	1.20812	1.30798	1.1493	1.30361	1.15855
183.24	1.09564	1.33405	1.57245		183.2	0.14929	-0.09959	1.15863		183.2	0.422196	0.896907	1.15863		183.2	1.5331	1.54018	1.2793	1.24256	1.15863		183.2	0.189132	0.1746	1.15863		183.2	0.086441	0.765905	1.15863		183.2	1.20776	1.30807	1.14952	1.30343	1.15863
183.44	1.10266	1.36624	1.62983		183.4	0.148905	-0.09958	1.15843		183.4	0.421671	0.896621	1.15843		183.4	1.53268	1.53952	1.27872	1.24202	1.15843		183.4	0.189671	0.174074	1.15843		183.4	0.08593	0.76559	1.15843		183.4	1.20807	1.30731	1.14942	1.303	1.15843
183.64	1.10497	1.39654	1.68812		183.6	0.148569	-0.09974	1.15848		183.6	0.420816	0.896673	1.15848		183.6	1.53347	1.5395	1.27834	1.24124	1.15848		183.6	0.18921	0.173389	1.15848		183.6	0.086119	0.764926	1.15848		183.6	1.20767	1.3078	1.14974	1.30288	1.15848
183.84	1.10503	1.42661	1.74819		183.8	0.1486	-0.10001	1.15848		183.8	0.420415	0.896355	1.15848		183.8	1.53367	1.53903	1.278	1.24027	1.15848		183.8	0.188833	0.172772	1.15848		183.8	0.085925	0.764762	1.15848		183.8	1.20741	1.30761	1.14983	1.3031	1.15848
184.03	1.10482	1.44868	1.79253		184	0.148055	-0.10002	1.15833		184	0.419865	0.895979	1.15833		184	1.53369	1.53929	1.2778	1.23971	1.15833		184	0.188462	0.172388	1.15833		184	0.08565	0.764538	1.15833		184	1.20791	1.3076	1.14962	1.30232	1.15833
184.24	1.1056	1.47451	1.84343		184.2	0.14766	-0.09987	1.15832		184.2	0.418902	0.89557	1.15832		184.2	1.53412	1.54022	1.27738	1.23874	1.15832		184.2	0.188427	0.171989	1.15832		184.2	0.085357	0.763743	1.15832		184.2	1.20727	1.30803	1.1501	1.30216	1.15832
184.44	1.10731	1.49948	1.89165		184.4	0.147737	-0.09965	1.15827		184.4	0.41858	0.895449	1.15827		184.4	1.53296	1.54057	1.27735	1.23782	1.15827		184.4	0.187722	0.171318	1.15827		184.4	0.085121	0.763822	1.15827		184.4	1.2074	1.30726	1.15014	1.30124	1.15827
184.64	1.10744	1.52198	1.93652		184.6	0.147532	-0.09899	1.15808		184.6	0.41851	0.894789	1.15808		184.6	1.53283	1.54067	1.27717	1.23762	1.15808		184.6	0.187595	0.170841	1.15808		184.6	0.085099	0.763921	1.15808		184.6	1.20714	1.30727	1.15021	1.30079	1.15808
184.85	1.10655	1.54379	1.98104		184.8	0.147613	-0.0989	1.15774		184.8	0.418194	0.894501	1.15774		184.8	1.53189	1.54115	1.27669	1.23689	1.15774		184.8	0.187457	0.170817	1.15774		184.8	0.084434	0.763486	1.15774		184.8	1.20704	1.30676	1.14957	1.30027	1.15774
185.05	1.10581	1.56324	2.02067		185	0.147619	-0.09904	1.15757		185	0.418455	0.894462	1.15757		185	1.53077	1.5412	1.27668	1.23717	1.15757		185	0.187406	0.170855	1.15757		185	0.084347	0.764118	1.15757		185	1.20741	1.30659	1.14872	1.30005	1.15757
185.23	1.1131	1.58639	2.05968		185.2	0.147443	-0.09857	1.15742		185.2	0.418371	0.89424	1.15742		185.2	1.52993	1.5407	1.27651	1.23703	1.15742		185.2	0.187538	0.17038	1.15742		185.2	0.084364	0.764296	1.15742		185.2	1.2062	1.30635	1.14827	1.29944	1.15742
185.44	1.11196	1.60572	2.09947		185.4	0.146824	-0.09848	1.1573		185.4	0.418343	0.893867	1.1573		185.4	1.5291	1.54046	1.27639	1.23704	1.1573		185.4	0.187192	0.170606	1.1573		185.4	0.084241	0.764513	1.1573		185.4	1.20644	1.30553	1.14813	1.29907	1.1573
185.65	1.10955	1.62278	2.13603		185.6	0.146809	-0.09908	1.15717		185.6	0.418205	0.89339	1.15717		185.6	1.52863	1.53989	1.27683	1.23675	1.15717		185.6	0.187201	0.170077	1.15717		185.6	0.084032	0.764386	1.15717		185.6	1.20627	1.30584	1.1476	1.29868	1.15717
185.85	1.10963	1.64026	2.17089		185.8	0.146598	-0.09907	1.15704		185.8	0.418432	0.893333	1.15704		185.8	1.52727	1.53939	1.27616	1.23638	1.15704		185.8	0.187093	0.169663	1.15704		185.8	0.083347	0.764773	1.15704		185.8	1.20588	1.30535	1.14699	1.29782	1.15704
186.05	1.31263	1.75954	2.20645		186	0.146503	-0.09926	1.15684		186	0.418343	0.893254	1.15684		186	1.5267	1.5399	1.27588	1.23644	1.15684		186	0.18715	0.169634	1.15684		186	0.083115	0.765295	1.15684		186	1.20585	1.30499	1.14688	1.29722	1.15684
186.25	1.37902	1.80905	2.23908		186.2	0.146895	-0.09921	1.15665		186.2	0.418279	0.893051	1.15665		186.2	1.52608	1.53876	1.2757	1.23664	1.15665		186.2	0.186664	0.169514	1.15665		186.2	0.083155	0.765241	1.15665		186.2	1.20553	1.30464	1.1467	1.29746	1.15665
186.46	1.436	1.85353	2.27105		186.4	0.146623	-0.09956	1.15647		186.4	0.418057	0.892794	1.15647		186.4	1.5257	1.53837	1.27576	1.23635	1.15647		186.4	0.186441	0.169305	1.15647		186.4	0.083171	0.765518	1.15647		186.4	1.20565	1.30387	1.14675	1.29707	1.15647
186.64	1.49039	1.89901	2.30763		186.6	0.146369	-0.10028	1.15623		186.6	0.417886	0.892637	1.15623		186.6	1.52569	1.53918	1.27562	1.23636	1.15623		186.6	0.185985	0.169378	1.15623		186.6	0.083296	0.765081	1.15623		186.6	1.20511	1.30407	1.14648	1.29728	1.15623
186.86	1.54846	1.9431	2.33775		186.8	0.146431	-0.10116	1.15595		186.8	0.417816	0.892268	1.15595		186.8	1.52499	1.53806	1.27538	1.23661	1.15595		186.8	0.185559	0.169275	1.15595		186.8	0.082686	0.765533	1.15595		186.8	1.20511	1.30373	1.1463	1.29686	1.15595
187.06	1.59019	1.98235	2.37452		187	0.146239	-0.10153	1.15571		187	0.417305	0.891705	1.15571		187	1.52474	1.5383	1.27508	1.23649	1.15571		187	0.18519	0.169388	1.15571		187	0.082479	0.766358	1.15571		187	1.2048	1.30354	1.14656	1.29654	1.15571
187.26	1.64105	2.02003	2.39901		187.2	0.146158	-0.10232	1.15569		187.2	0.416129	0.891656	1.15569		187.2	1.52507	1.53846	1.27435	1.23632	1.15569		187.2	0.184876	0.168625	1.15569		187.2	0.082792	0.76531	1.15569		187.2	1.20461	1.30373	1.14622	1.2972	1.15569
187.45	1.68031	2.05623	2.43215		187.4	0.145821	-0.10288	1.1555		187.4	0.415462	0.891905	1.1555		187.4	1.525	1.5386	1.27417	1.23613	1.1555		187.4	0.184941	0.168029	1.1555		187.4	0.082608	0.765049	1.1555		187.4	1.20428	1.30323	1.14648	1.2971	1.1555
187.65	1.72471	2.09387	2.46302		187.6	0.145471	-0.10305	1.15554		187.6	0.415707	0.891484	1.15554		187.6	1.52603	1.53778	1.27408	1.23628	1.15554		187.6	0.184095	0.167318	1.15554		187.6	0.082497	0.764465	1.15554		187.6	1.20364	1.30358	1.14683	1.29742	1.15554
187.86	1.76579	2.12827	2.49074		187.8	0.145646	-0.10341	1.15515		187.8	0.415133	0.890667	1.15515		187.8	1.52627	1.53798	1.27388	1.23606	1.15515		187.8	0.184088	0.166718	1.15515		187.8	0.082093	0.764255	1.15515		187.8	1.2044	1.30362	1.14658	1.29757	1.15515
188.06	1.81041	2.16487	2.51933		188	0.14556	-0.10338	1.15472		188	0.414828	0.890811	1.15472		188	1.52681	1.53793	1.27343	1.23628	1.15472		188	0.183758	0.166311	1.15472		188	0.081828	0.76388	1.15472		188	1.20465	1.3033	1.14662	1.29727	1.15472
188.26	1.84169	2.19527	2.54885		188.2	0.145754	-0.10281	1.15438		188.2	0.414356	0.890739	1.15438		188.2	1.52674	1.53798	1.27283	1.23582	1.15438		188.2	0.183642	0.165937	1.15438		188.2	0.081606	0.763752	1.15438		188.2	1.20369	1.30279	1.14646	1.29682	1.15438
188.46	1.88116	2.2281	2.57504		188.4	0.146424	-0.10263	1.15412		188.4	0.414485	0.891143	1.15412		188.4	1.52649	1.53785	1.27279	1.2356	1.15412		188.4	0.183216	0.165517	1.15412		188.4	0.081481	0.763959	1.15412		188.4	1.20406	1.30177	1.14594	1.29678	1.15412
188.65	1.91622	2.25896	2.60169		188.6	0.146208	-0.10251	1.15399		188.6	0.414457	0.890943	1.15399		188.6	1.52643	1.53741	1.27233	1.23573	1.15399		188.6	0.18388	0.165584	1.15399		188.6	0.081529	0.763797	1.15399		188.6	1.2039	1.3015	1.14558	1.29616	1.15399
188.85	1.95498	2.2931	2.63122		188.8	0.145853	-0.10212	1.1538		188.8	0.413918	0.891252	1.1538		188.8	1.52614	1.53647	1.27166	1.23547	1.1538		188.8	0.18423	0.165764	1.1538		188.8	0.081418	0.764108	1.1538		188.8	1.20355	1.30106	1.14486	1.29534	1.1538
189.06	1.9828	2.31871	2.65462		189	0.145722	-0.10196	1.15358		189	0.413527	0.89072	1.15358		189	1.52617	1.53601	1.27184	1.23562	1.15358		189	0.184066	0.165557	1.15358		189	0.08136	0.764196	1.15358		189	1.20349	1.30064	1.14478	1.2954	1.15358
189.26	2.02866	2.35405	2.67944		189.2	0.14563	-0.10205	1.15369		189.2	0.413444	0.890113	1.15369		189.2	1.52619	1.5352	1.27164	1.23523	1.15369		189.2	0.184205	0.165149	1.15369		189.2	0.0812	0.763516	1.15369		189.2	1.203	1.29991	1.14488	1.2945	1.15369
189.46	2.05367	2.38105	2.70843		189.4	0.145425	-0.10205	1.15369		189.4	0.412859	0.889584	1.15369		189.4	1.52665	1.53467	1.27134	1.23496	1.15369		189.4	0.183767	0.165149	1.15369		189.4	0.081285	0.763887	1.15369		189.4	1.20304	1.29974	1.14484	1.2947	1.15369
189.65	2.084	2.40775	2.73151		189.6	0.145618	-0.10219	1.15362		189.6	0.412764	0.889255	1.15362		189.6	1.527	1.53469	1.27113	1.23431	1.15362		189.6	0.183745	0.164776	1.15362		189.6	0.081268	0.763367	1.15362		189.6	1.20293	1.30017	1.14452	1.29433	1.15362
189.85	2.12094	2.43887	2.75679		189.8	0.145256	-0.10166	1.15321		189.8	0.412875	0.889003	1.15321		189.8	1.52618	1.53421	1.27036	1.23398	1.15321		189.8	0.184122	0.164496	1.15321		189.8	0.080787	0.763967	1.15321		189.8	1.20246	1.29971	1.1444	1.29381	1.15321
190.04	2.14538	2.4645	2.78362		190	0.145246	-0.10126	1.15296		190	0.412677	0.888542	1.15296		190	1.52657	1.53466	1.27022	1.2333	1.15296		190	0.183785	0.164583	1.15296		190	0.080871	0.764027	1.15296		190	1.20237	1.29981	1.14492	1.29415	1.15296
190.26	2.17897	2.49316	2.80736		190.2	0.145343	-0.10114	1.15303		190.2	0.412567	0.888458	1.15303		190.2	1.52663	1.53426	1.27056	1.23307	1.15303		190.2	0.182797	0.164233	1.15303		190.2	0.080852	0.763287	1.15303		190.2	1.20203	1.30013	1.14505	1.2944	1.15303
190.46	2.21313	2.52183	2.83053		190.4	0.14497	-0.10132	1.15279		190.4	0.412239	0.888208	1.15279		190.4	1.52621	1.53408	1.27025	1.2327	1.15279		190.4	0.182749	0.16425	1.15279		190.4	0.080747	0.763383	1.15279		190.4	1.2021	1.29999	1.14515	1.29398	1.15279
190.65	2.23756	2.54546	2.85336		190.6	0.144575	-0.10168	1.15267		190.6	0.412071	0.887465	1.15267		190.6	1.52578	1.53386	1.26983	1.23213	1.15267		190.6	0.182418	0.164394	1.15267		190.6	0.080153	0.763693	1.15267		190.6	1.20145	1.30043	1.14486	1.29394	1.15267
190.85	2.26414	2.57569	2.88725		190.8	0.14425	-0.10222	1.15253		190.8	0.411811	0.887299	1.15253		190.8	1.52471	1.53314	1.26943	1.23232	1.15253		190.8	0.182121	0.164212	1.15253		190.8	0.079835	0.764285	1.15253		190.8	1.20173	1.29998	1.14483	1.29342	1.15253
191.05	2.296	2.59985	2.90369		191	0.143717	-0.10278	1.15226		191	0.41119	0.887243	1.15226		191	1.52399	1.533	1.26923	1.23198	1.15226		191	0.181918	0.164174	1.15226		191	0.079768	0.764068	1.15226		191	1.20152	1.29997	1.14448	1.29344	1.15226
191.24	2.32014	2.62499	2.92985		191.2	0.143173	-0.1032	1.15214		191.2	0.410781	0.887304	1.15214		191.2	1.52313	1.53325	1.26886	1.23186	1.15214		191.2	0.181561	0.163649	1.15214		191.2	0.079604	0.763639	1.15214		191.2	1.201	1.30031	1.14444	1.29315	1.15214
191.46	2.35019	2.65089	2.9516		191.4	0.1428	-0.10342	1.15214		191.4	0.411424	0.887426	1.15214		191.4	1.52248	1.53335	1.26887	1.23184	1.15214		191.4	0.180922	0.163471	1.15214		191.4	0.079226	0.763723	1.15214		191.4	1.20091	1.29999	1.14484	1.29308	1.15214
191.66	2.37851	2.67618	2.97384		191.6	0.142592	-0.10348	1.15188		191.6	0.411465	0.886968	1.15188		191.6	1.52178	1.53239	1.26889	1.2315	1.15188		191.6	0.180528	0.162927	1.15188		191.6	0.078845	0.763518	1.15188		191.6	1.20075	1.30018	1.14469	1.29291	1.15188
191.85	2.40479	2.6987	2.99261		191.8	0.142341	-0.10357	1.15142		191.8	0.410681	0.88721	1.15142		191.8	1.52124	1.53265	1.26894	1.23132	1.15142		191.8	0.180117	0.162827	1.15142		191.8	0.078621	0.763633	1.15142		191.8	1.20105	1.29936	1.14467	1.29277	1.15142
192.06	2.42912	2.72311	3.01711		192	0.141853	-0.10369	1.15114		192	0.410608	0.887877	1.15114		192	1.52086	1.53239	1.26898	1.23144	1.15114		192	0.179622	0.162944	1.15114		192	0.078117	0.763132	1.15114		192	1.20079	1.29914	1.14472	1.29246	1.15114
192.26	2.45948	2.7497	3.03992		192.2	0.141776	-0.10349	1.15063		192.2	0.410298	0.887921	1.15063		192.2	1.51944	1.53145	1.2685	1.23133	1.15063		192.2	0.179469	0.162797	1.15063		192.2	0.077589	0.763053	1.15063		192.2	1.20023	1.29844	1.14402	1.29144	1.15063
192.46	2.48574	2.77362	3.06149		192.4	0.141619	-0.10345	1.15042		192.4	0.410059	0.887747	1.15042		192.4	1.51886	1.53075	1.268	1.23176	1.15042		192.4	0.179223	0.162534	1.15042		192.4	0.07733	0.763151	1.15042		192.4	1.20023	1.29767	1.14366	1.29118	1.15042
192.65	2.50942	2.79475	3.08008		192.6	0.141367	-0.10389	1.15058		192.6	0.409687	0.887649	1.15058		192.6	1.51817	1.53043	1.26763	1.23185	1.15058		192.6	0.179286	0.162157	1.15058		192.6	0.077323	0.762292	1.15058		192.6	1.19994	1.29771	1.14291	1.28979	1.15058
192.85	2.53447	2.81791	3.10135		192.8	0.141166	-0.10346	1.15033		192.8	0.409859	0.887478	1.15033		192.8	1.51777	1.5297	1.2673	1.23185	1.15033		192.8	0.179203	0.161967	1.15033		192.8	0.077438	0.762472	1.15033		192.8	1.19953	1.29718	1.14237	1.28883	1.15033
193.05	2.55258	2.83892	3.12527		193	0.141216	-0.10404	1.15018		193	0.40937	0.886495	1.15018		193	1.51781	1.53061	1.2673	1.23193	1.15018		193	0.17844	0.16141	1.15018		193	0.077293	0.761671	1.15018		193	1.19914	1.297	1.14231	1.28853	1.15018
193.24	2.57891	2.86474	3.15057		193.2	0.140883	-0.10428	1.15028		193.2	0.408885	0.886405	1.15028		193.2	1.51845	1.53034	1.26695	1.23201	1.15028		193.2	0.178263	0.161118	1.15028		193.2	0.077348	0.76115	1.15028		193.2	1.19897	1.29659	1.14207	1.28777	1.15028
193.46	2.60921	2.88723	3.16525		193.4	0.140992	-0.10413	1.1501		193.4	0.408779	0.886239	1.1501		193.4	1.51892	1.5303	1.26673	1.2321	1.1501		193.4	0.17802	0.16095	1.1501		193.4	0.077511	0.761544	1.1501		193.4	1.19847	1.29657	1.14178	1.28779	1.1501
193.66	2.62977	2.91027	3.19078		193.6	0.140989	-0.10402	1.14982		193.6	0.408281	0.886263	1.14982		193.6	1.51926	1.52993	1.26636	1.23183	1.14982		193.6	0.178086	0.160712	1.14982		193.6	0.077161	0.761397	1.14982		193.6	1.19794	1.29644	1.14156	1.28719	1.14982
193.86	2.65725	2.9331	3.20895		193.8	0.14107	-0.10398	1.14973		193.8	0.40797	0.885781	1.14973		193.8	1.51906	1.52948	1.26594	1.23187	1.14973		193.8	0.178509	0.160411	1.14973		193.8	0.077096	0.761549	1.14973		193.8	1.19768	1.29558	1.14187	1.28704	1.14973
194.05	2.67897	2.9532	3.22743		194	0.140961	-0.10386	1.14963		194	0.407875	0.885244	1.14963		194	1.51933	1.52921	1.26585	1.23168	1.14963		194	0.178481	0.160088	1.14963		194	0.077291	0.761094	1.14963		194	1.19767	1.29522	1.1418	1.28727	1.14963
194.25	2.70059	2.97204	3.2435		194.2	0.141122	-0.10428	1.14957		194.2	0.407636	0.885233	1.14957		194.2	1.51905	1.52877	1.2658	1.23176	1.14957		194.2	0.178622	0.159766	1.14957		194.2	0.076994	0.760811	1.14957		194.2	1.19747	1.295	1.14159	1.28705	1.14957
194.46	2.72338	2.99333	3.26328		194.4	0.14089	-0.10491	1.14938		194.4	0.407188	0.884742	1.14938		194.4	1.51893	1.52872	1.26546	1.23151	1.14938		194.4	0.178608	0.159253	1.14938		194.4	0.076692	0.761038	1.14938		194.4	1.19761	1.2947	1.14126	1.28719	1.14938
194.66	2.74863	3.0174	3.28617		194.6	0.1406	-0.10551	1.14933		194.6	0.406704	0.884068	1.14933		194.6	1.51809	1.52808	1.26557	1.23158	1.14933		194.6	0.178381	0.158917	1.14933		194.6	0.076225	0.761242	1.14933		194.6	1.19701	1.29437	1.14092	1.28704	1.14933
194.86	2.76862	3.03676	3.30489		194.8	0.140338	-0.10594	1.14901		194.8	0.406578	0.88424	1.14901		194.8	1.51797	1.52821	1.26538	1.2319	1.14901		194.8	0.17801	0.158203	1.14901		194.8	0.076258	0.761146	1.14901		194.8	1.19743	1.29422	1.14136	1.28691	1.14901
195.05	2.78952	3.05601	3.3225		195	0.140236	-0.10642	1.14888		195	0.406057	0.884083	1.14888		195	1.51786	1.52832	1.26539	1.23156	1.14888		195	0.177981	0.158064	1.14888		195	0.076566	0.760614	1.14888		195	1.19732	1.29398	1.14095	1.28707	1.14888
195.24	2.81329	3.07602	3.33874		195.2	0.139564	-0.10631	1.14864		195.2	0.405961	0.883872	1.14864		195.2	1.5169	1.52825	1.26486	1.23118	1.14864		195.2	0.177564	0.157708	1.14864		195.2	0.076517	0.760693	1.14864		195.2	1.197	1.29351	1.14115	1.28662	1.14864
195.46	2.83057	3.09532	3.36006		195.4	0.139371	-0.10643	1.14837		195.4	0.405607	0.884256	1.14837		195.4	1.51706	1.52815	1.26476	1.23109	1.14837		195.4	0.177059	0.157509	1.14837		195.4	0.076428	0.760368	1.14837		195.4	1.19623	1.29313	1.14145	1.28748	1.14837
195.65	2.8541	3.11768	3.38127		195.6	0.139036	-0.10633	1.14822		195.6	0.404705	0.883999	1.14822		195.6	1.51625	1.52707	1.26521	1.23091	1.14822		195.6	0.176749	0.157088	1.14822		195.6	0.076206	0.760238	1.14822		195.6	1.19631	1.29291	1.14116	1.28681	1.14822
195.84	2.87698	3.13698	3.39699		195.8	0.138217	-0.10619	1.14812		195.8	0.404116	0.883755	1.14812		195.8	1.51548	1.52638	1.26498	1.23108	1.14812		195.8	0.17631	0.15663	1.14812		195.8	0.076044	0.760492	1.14812		195.8	1.19631	1.29195	1.14124	1.2865	1.14812
196.06	2.90164	3.16256	3.42347		196	0.137885	-0.10653	1.14792		196	0.403834	0.883407	1.14792		196	1.51521	1.5266	1.2645	1.23076	1.14792		196	0.176041	0.156082	1.14792		196	0.075402	0.759692	1.14792		196	1.19614	1.29246	1.1407	1.28597	1.14792
196.26	2.92017	3.17842	3.43666		196.2	0.138271	-0.10638	1.14772		196.2	0.403589	0.883044	1.14772		196.2	1.51464	1.52584	1.26377	1.23056	1.14772		196.2	0.175736	0.155726	1.14772		196.2	0.075225	0.759844	1.14772		196.2	1.19621	1.29147	1.13946	1.28544	1.14772
196.45	2.94392	3.1973	3.45068		196.4	0.13835	-0.10633	1.14773		196.4	0.40351	0.882665	1.14773		196.4	1.51429	1.52523	1.26374	1.23011	1.14773		196.4	0.175601	0.155534	1.14773		196.4	0.075482	0.760091	1.14773		196.4	1.19578	1.2914	1.13921	1.28531	1.14773
196.65	2.96054	3.21448	3.46843		196.6	0.138525	-0.10639	1.14763		196.6	0.403123	0.882894	1.14763		196.6	1.51392	1.52506	1.26403	1.22913	1.14763		196.6	0.175334	0.155376	1.14763		196.6	0.075489	0.759414	1.14763		196.6	1.19551	1.29141	1.1388	1.28442	1.14763
196.86	2.98569	3.23657	3.48744		196.8	0.138346	-0.10656	1.14732		196.8	0.403046	0.882355	1.14732		196.8	1.51367	1.52447	1.2638	1.22854	1.14732		196.8	0.175136	0.155461	1.14732		196.8	0.075577	0.759551	1.14732		196.8	1.19536	1.29075	1.13848	1.2839	1.14732
197.06	3.00562	3.25798	3.51034		197	0.138515	-0.1067	1.14705		197	0.40242	0.881789	1.14705		197	1.51361	1.52432	1.26355	1.22803	1.14705		197	0.174672	0.155091	1.14705		197	0.075232	0.759437	1.14705		197	1.19437	1.29079	1.13832	1.28388	1.14705
197.26	3.02416	3.27506	3.52596		197.2	0.138736	-0.10627	1.14691		197.2	0.40237	0.881581	1.14691		197.2	1.51409	1.52406	1.26316	1.22731	1.14691		197.2	0.174277	0.155201	1.14691		197.2	0.074931	0.759823	1.14691		197.2	1.19402	1.29024	1.13819	1.28356	1.14691
197.45	3.04718	3.29386	3.54054		197.4	0.139327	-0.10658	1.14645		197.4	0.402516	0.881063	1.14645		197.4	1.51431	1.52391	1.26253	1.22685	1.14645		197.4	0.174238	0.15482	1.14645		197.4	0.074695	0.759999	1.14645		197.4	1.19377	1.29001	1.13829	1.28385	1.14645
197.66	3.06417	3.31226	3.56035		197.6	0.139505	-0.10684	1.14624		197.6	0.402424	0.880718	1.14624		197.6	1.51368	1.5232	1.26209	1.22641	1.14624		197.6	0.174497	0.15486	1.14624		197.6	0.074515	0.760279	1.14624		197.6	1.19362	1.28954	1.13832	1.28327	1.14624
197.86	3.08793	3.33486	3.58179		197.8	0.139271	-0.10741	1.14629		197.8	0.402975	0.879952	1.14629		197.8	1.51418	1.52354	1.26171	1.22591	1.14629		197.8	0.174862	0.154692	1.14629		197.8	0.07443	0.760171	1.14629		197.8	1.19416	1.28886	1.1383	1.28324	1.14629
198.06	3.10609	3.35141	3.59673		198	0.139388	-0.10787	1.1459		198	0.403283	0.879661	1.1459		198	1.5134	1.52373	1.26133	1.22554	1.1459		198	0.175137	0.154701	1.1459		198	0.074247	0.759387	1.1459		198	1.19416	1.28903	1.13789	1.28318	1.1459
198.25	3.12774	3.36953	3.61133		198.2	0.139585	-0.10868	1.1458		198.2	0.40322	0.879402	1.1458		198.2	1.51337	1.52374	1.26099	1.22579	1.1458		198.2	0.175455	0.154512	1.1458		198.2	0.073711	0.759913	1.1458		198.2	1.19421	1.28863	1.13817	1.28313	1.1458
198.45	3.13942	3.38459	3.62976		198.4	0.139299	-0.10885	1.14564		198.4	0.403226	0.87893	1.14564		198.4	1.513	1.52439	1.2608	1.22567	1.14564		198.4	0.175187	0.153869	1.14564		198.4	0.073037	0.759087	1.14564		198.4	1.19432	1.28926	1.1383	1.28322	1.14564
198.65	3.16099	3.40133	3.64168		198.6	0.138932	-0.10917	1.14542		198.6	0.402793	0.878712	1.14542		198.6	1.51241	1.52369	1.26035	1.22587	1.14542		198.6	0.17497	0.153694	1.14542		198.6	0.072881	0.758417	1.14542		198.6	1.19435	1.28872	1.13838	1.28295	1.14542
198.85	3.18275	3.42172	3.6607		198.8	0.138677	-0.10919	1.14523		198.8	0.40321	0.8788	1.14523		198.8	1.51302	1.52425	1.25974	1.22621	1.14523		198.8	0.174764	0.153279	1.14523		198.8	0.072707	0.75806	1.14523		198.8	1.1944	1.28873	1.13834	1.28289	1.14523
199.05	3.20083	3.44187	3.6829		199	0.138089	-0.10942	1.14507		199	0.402675	0.87846	1.14507		199	1.51294	1.52488	1.25932	1.22636	1.14507		199	0.174938	0.1532	1.14507		199	0.072897	0.757143	1.14507		199	1.19372	1.28884	1.13811	1.28309	1.14507
199.26	3.22446	3.45789	3.69133		199.2	0.137607	-0.10961	1.14486		199.2	0.402398	0.878226	1.14486		199.2	1.51272	1.52506	1.25875	1.22618	1.14486		199.2	0.17468	0.15305	1.14486		199.2	0.072527	0.756649	1.14486		199.2	1.19351	1.28841	1.13796	1.28273	1.14486
199.46	3.23177	3.47269	3.71361		199.4	0.137286	-0.10934	1.14481		199.4	0.40205	0.878414	1.14481		199.4	1.51295	1.52542	1.25881	1.22624	1.14481		199.4	0.174184	0.152755	1.14481		199.4	0.071941	0.75655	1.14481		199.4	1.1932	1.28942	1.13804	1.28266	1.14481
199.65	3.24967	3.48784	3.726		199.6	0.136796	-0.10926	1.14502		199.6	0.401567	0.878579	1.14502		199.6	1.51248	1.52521	1.25897	1.22649	1.14502		199.6	0.173854	0.151969	1.14502		199.6	0.071718	0.75626	1.14502		199.6	1.19395	1.28973	1.13751	1.28184	1.14502
199.86	3.27628	3.50957	3.74286		199.8	0.136106	-0.10936	1.14489		199.8	0.401165	0.878448	1.14489		199.8	1.5126	1.52538	1.25856	1.2265	1.14489		199.8	0.173409	0.151421	1.14489		199.8	0.071592	0.755984	1.14489		199.8	1.19399	1.28903	1.1372	1.28173	1.14489
200.06	3.29287	3.52316	3.75344		200	0.135918	-0.10956	1.14462		200	0.400612	0.878526	1.14462		200	1.51306	1.52603	1.25825	1.2264	1.14462		200	0.173343	0.151446	1.14462		200	0.071533	0.755385	1.14462		200	1.19376	1.28932	1.13657	1.28123	1.14462
200.26	3.30966	3.54304	3.77642		200.2	0.13609	-0.1095	1.14448		200.2	0.400395	0.8789	1.14448		200.2	1.5133	1.52547	1.25846	1.22622	1.14448		200.2	0.173208	0.151275	1.14448		200.2	0.071505	0.755488	1.14448		200.2	1.1942	1.28854	1.13634	1.28079	1.14448
200.46	3.32687	3.55847	3.79008		200.4	0.135799	-0.10986	1.14432		200.4	0.399948	0.87874	1.14432		200.4	1.51268	1.5249	1.25863	1.22562	1.14432		200.4	0.172906	0.151024	1.14432		200.4	0.071661	0.754799	1.14432		200.4	1.19384	1.28855	1.13649	1.2801	1.14432
200.66	3.34509	3.57374	3.80238		200.6	0.135483	-0.10998	1.14412		200.6	0.399256	0.878969	1.14412		200.6	1.51263	1.52394	1.25839	1.22507	1.14412		200.6	0.172756	0.150706	1.14412		200.6	0.070897	0.75466	1.14412		200.6	1.1937	1.2879	1.13634	1.27947	1.14412
200.86	3.35978	3.58734	3.8149		200.8	0.135361	-0.11057	1.14391		200.8	0.399003	0.878666	1.14391		200.8	1.51276	1.52337	1.25783	1.22455	1.14391		200.8	0.172469	0.150634	1.14391		200.8	0.070665	0.754452	1.14391		200.8	1.19343	1.28782	1.13626	1.27916	1.14391
201.06	3.379	3.60671	3.83443		201	0.135257	-0.11037	1.14352		201	0.398385	0.878261	1.14352		201	1.51227	1.52215	1.25753	1.22421	1.14352		201	0.172202	0.149961	1.14352		201	0.070541	0.754701	1.14352		201	1.193	1.28762	1.13621	1.27851	1.14352
201.26	3.39322	3.61851	3.8438		201.2	0.135073	-0.11023	1.14333		201.2	0.398274	0.878001	1.14333		201.2	1.51279	1.52167	1.25715	1.22381	1.14333		201.2	0.171716	0.149766	1.14333		201.2	0.070251	0.755515	1.14333		201.2	1.19327	1.28669	1.13604	1.27822	1.14333
201.45	3.40752	3.63766	3.86779		201.4	0.135223	-0.11077	1.14308		201.4	0.398324	0.877454	1.14308		201.4	1.51265	1.52143	1.25701	1.2238	1.14308		201.4	0.171878	0.149212	1.14308		201.4	0.0704	0.755369	1.14308		201.4	1.19324	1.287	1.13585	1.27768	1.14308
201.65	3.42888	3.65274	3.87661		201.6	0.134923	-0.1109	1.14311		201.6	0.39794	0.877222	1.14311		201.6	1.51192	1.52029	1.25682	1.22369	1.14311		201.6	0.172508	0.148838	1.14311		201.6	0.070402	0.75634	1.14311		201.6	1.19261	1.28629	1.13562	1.27701	1.14311
201.85	3.44644	3.66737	3.8883		201.8	0.134491	-0.11126	1.14295		201.8	0.397918	0.876585	1.14295		201.8	1.51229	1.52038	1.25666	1.22358	1.14295		201.8	0.172362	0.148582	1.14295		201.8	0.070027	0.756624	1.14295		201.8	1.19281	1.28646	1.13574	1.27697	1.14295
202.04	3.4579	3.68474	3.91158		202	0.134843	-0.11156	1.14257		202	0.397754	0.876489	1.14257		202	1.51107	1.52008	1.25644	1.22381	1.14257		202	0.17242	0.148504	1.14257		202	0.070117	0.756586	1.14257		202	1.19247	1.28667	1.135	1.27658	1.14257
202.26	3.47946	3.7	3.92053		202.2	0.134479	-0.11126	1.14234		202.2	0.397801	0.876145	1.14234		202.2	1.51097	1.51892	1.25576	1.22441	1.14234		202.2	0.172928	0.148098	1.14234		202.2	0.06987	0.757346	1.14234		202.2	1.19251	1.28608	1.13505	1.27629	1.14234
202.46	3.49681	3.71801	3.93922		202.4	0.133991	-0.11052	1.14224		202.4	0.39765	0.875753	1.14224		202.4	1.50989	1.51881	1.25558	1.22415	1.14224		202.4	0.172632	0.14771	1.14224		202.4	0.069156	0.757203	1.14224		202.4	1.19176	1.28633	1.13462	1.27564	1.14224
202.64	3.51179	3.73109	3.95039		202.6	0.133797	-0.11073	1.14232		202.6	0.397142	0.875802	1.14232		202.6	1.51001	1.51824	1.2554	1.2243	1.14232		202.6	0.17194	0.147731	1.14232		202.6	0.069184	0.757562	1.14232		202.6	1.19101	1.28574	1.13358	1.27582	1.14232
202.84	3.52897	3.74858	3.9682		202.8	0.133761	-0.11103	1.14237		202.8	0.397341	0.875604	1.14237		202.8	1.50961	1.51881	1.2554	1.22438	1.14237		202.8	0.171859	0.147854	1.14237		202.8	0.068576	0.757274	1.14237		202.8	1.19016	1.28558	1.13301	1.27546	1.14237
203.06	3.54229	3.75989	3.97749		203	0.133271	-0.11101	1.14221		203	0.397051	0.875175	1.14221		203	1.50894	1.51933	1.25526	1.22417	1.14221		203	0.172092	0.148013	1.14221		203	0.068649	0.757099	1.14221		203	1.18951	1.28589	1.13278	1.27556	1.14221
203.26	3.56185	3.77806	3.99428		203.2	0.133471	-0.11113	1.14231		203.2	0.39655	0.87506	1.14231		203.2	1.50844	1.51969	1.25536	1.22363	1.14231		203.2	0.171659	0.14846	1.14231		203.2	0.068333	0.756871	1.14231		203.2	1.18979	1.28568	1.13209	1.27568	1.14231
203.46	3.57698	3.79131	4.00564		203.4	0.13304	-0.11069	1.14216		203.4	0.396465	0.875679	1.14216		203.4	1.50781	1.5201	1.25525	1.22367	1.14216		203.4	0.171367	0.148272	1.14216		203.4	0.06825	0.757053	1.14216		203.4	1.18923	1.28605	1.1321	1.27541	1.14216
203.65	3.59117	3.80786	4.02455		203.6	0.133065	-0.11136	1.14203		203.6	0.395929	0.875692	1.14203		203.6	1.50754	1.52067	1.2546	1.22352	1.14203		203.6	0.17102	0.14859	1.14203		203.6	0.068347	0.756798	1.14203		203.6	1.18939	1.28521	1.1317	1.27565	1.14203
203.84	3.60621	3.82273	4.03925		203.8	0.13285	-0.11181	1.14179		203.8	0.39564	0.875751	1.14179		203.8	1.50693	1.52114	1.25446	1.22273	1.14179		203.8	0.170309	0.148574	1.14179		203.8	0.068195	0.756334	1.14179		203.8	1.18982	1.28465	1.13181	1.27563	1.14179
204.06	3.62518	3.83864	4.05211		204	0.132632	-0.11248	1.1417		204	0.395139	0.875513	1.1417		204	1.50624	1.52093	1.25413	1.22238	1.1417		204	0.170571	0.148828	1.1417		204	0.067983	0.756155	1.1417		204	1.1889	1.28474	1.1316	1.27473	1.1417
204.24	3.64089	3.8521	4.06331		204.2	0.133247	-0.11274	1.14163		204.2	0.395053	0.875587	1.14163		204.2	1.50624	1.52089	1.25425	1.2216	1.14163		204.2	0.170219	0.148794	1.14163		204.2	0.067603	0.755199	1.14163		204.2	1.18922	1.2841	1.13185	1.27492	1.14163
204.46	3.65681	3.86732	4.07783		204.4	0.133041	-0.11308	1.14147		204.4	0.394963	0.875198	1.14147		204.4	1.50518	1.52087	1.2532	1.22109	1.14147		204.4	0.169734	0.149255	1.14147		204.4	0.067665	0.754478	1.14147		204.4	1.18889	1.28433	1.13186	1.27431	1.14147
204.65	3.66786	3.8799	4.09194		204.6	0.132787	-0.11295	1.14122		204.6	0.394502	0.874731	1.14122		204.6	1.50472	1.51994	1.25249	1.22052	1.14122		204.6	0.170064	0.149376	1.14122		204.6	0.066976	0.754976	1.14122		204.6	1.1883	1.28368	1.1323	1.27412	1.14122
204.84	3.68417	3.89368	4.10318		204.8	0.132577	-0.11323	1.14126		204.8	0.393775	0.874223	1.14126		204.8	1.50472	1.52009	1.25234	1.22017	1.14126		204.8	0.169626	0.14911	1.14126		204.8	0.066772	0.754488	1.14126		204.8	1.18823	1.2839	1.13247	1.27411	1.14126
205.06	3.70387	3.91192	4.11998		205	0.132522	-0.11351	1.14111		205	0.392942	0.873924	1.14111		205	1.50408	1.51943	1.25196	1.21976	1.14111		205	0.16937	0.148549	1.14111		205	0.066969	0.754254	1.14111		205	1.1879	1.28385	1.13216	1.27363	1.14111
205.25	3.71656	3.92315	4.12975		205.2	0.132708	-0.11343	1.14103		205.2	0.392675	0.873788	1.14103		205.2	1.50389	1.51914	1.25162	1.21931	1.14103		205.2	0.169122	0.148571	1.14103		205.2	0.066808	0.754653	1.14103		205.2	1.18768	1.2835	1.13209	1.27368	1.14103
205.44	3.72806	3.93883	4.1496		205.4	0.132779	-0.11348	1.14098		205.4	0.391974	0.873197	1.14098		205.4	1.50318	1.51909	1.25153	1.21915	1.14098		205.4	0.168837	0.148353	1.14098		205.4	0.066882	0.754116	1.14098		205.4	1.18707	1.28352	1.13192	1.27359	1.14098
205.66	3.74504	3.9516	4.15815		205.6	0.132688	-0.11367	1.14068		205.6	0.391743	0.873103	1.14068		205.6	1.5032	1.51796	1.25136	1.21856	1.14068		205.6	0.168456	0.147395	1.14068		205.6	0.066688	0.754701	1.14068		205.6	1.18722	1.28262	1.13209	1.27358	1.14068
205.85	3.76523	3.96895	4.17267		205.8	0.132354	-0.11362	1.14032		205.8	0.391965	0.87255	1.14032		205.8	1.50292	1.5175	1.2517	1.21871	1.14032		205.8	0.168399	0.147105	1.14032		205.8	0.066604	0.754348	1.14032		205.8	1.18733	1.28266	1.13202	1.27321	1.14032
206.07	3.77478	3.98174	4.18869		206	0.132272	-0.11372	1.1399		206	0.391678	0.872559	1.1399		206	1.50274	1.51692	1.25163	1.21857	1.1399		206	0.168139	0.146643	1.1399		206	0.066865	0.75397	1.1399		206	1.18696	1.28205	1.13133	1.27236	1.1399
206.25	3.79226	3.99502	4.19778		206.2	0.132194	-0.11351	1.13955		206.2	0.391351	0.872561	1.13955		206.2	1.50303	1.51615	1.25099	1.21812	1.13955		206.2	0.1683	0.146251	1.13955		206.2	0.066651	0.754163	1.13955		206.2	1.18684	1.28133	1.13108	1.27205	1.13955
206.44	3.81022	4.00857	4.20693		206.4	0.131913	-0.11324	1.13957		206.4	0.390968	0.87229	1.13957		206.4	1.50273	1.51571	1.25158	1.218	1.13957		206.4	0.168165	0.146	1.13957		206.4	0.066391	0.754416	1.13957		206.4	1.18577	1.28076	1.13058	1.27133	1.13957
206.66	3.81325	4.01707	4.22089		206.6	0.131498	-0.11404	1.13955		206.6	0.390244	0.872564	1.13955		206.6	1.50394	1.51561	1.25168	1.21802	1.13955		206.6	0.167753	0.145808	1.13955		206.6	0.066457	0.754371	1.13955		206.6	1.18572	1.28008	1.13006	1.2716	1.13955
206.85	3.82991	4.03215	4.23439		206.8	0.13123	-0.11433	1.13909		206.8	0.390077	0.872454	1.13909		206.8	1.50357	1.51519	1.25188	1.2179	1.13909		206.8	0.168016	0.145861	1.13909		206.8	0.066191	0.754016	1.13909		206.8	1.18602	1.27973	1.13007	1.27087	1.13909
207.05	3.84418	4.04305	4.24191		207	0.131069	-0.11384	1.13894		207	0.389595	0.872633	1.13894		207	1.50388	1.51457	1.25179	1.21786	1.13894		207	0.167862	0.145573	1.13894		207	0.065965	0.754122	1.13894		207	1.18609	1.27982	1.12986	1.27087	1.13894
207.26	3.86143	4.05841	4.2554		207.2	0.131645	-0.11414	1.13867		207.2	0.388984	0.873056	1.13867		207.2	1.50498	1.51482	1.25128	1.21776	1.13867		207.2	0.167344	0.145213	1.13867		207.2	0.065746	0.753776	1.13867		207.2	1.18646	1.2796	1.12949	1.27125	1.13867
207.44	3.872	4.07158	4.27115		207.4	0.131311	-0.11463	1.1385		207.4	0.388759	0.873625	1.1385		207.4	1.50489	1.51471	1.2509	1.21749	1.1385		207.4	0.16699	0.144633	1.1385		207.4	0.065718	0.753754	1.1385		207.4	1.18645	1.27892	1.1299	1.27064	1.1385
207.65	3.88823	4.08661	4.28498		207.6	0.131139	-0.11505	1.13834		207.6	0.388617	0.8736	1.13834		207.6	1.50532	1.51434	1.25086	1.21683	1.13834		207.6	0.166971	0.144227	1.13834		207.6	0.06544	0.754068	1.13834		207.6	1.18708	1.27847	1.12975	1.27073	1.13834
207.84	3.89777	4.09506	4.29234		207.8	0.130538	-0.11487	1.13817		207.8	0.388382	0.873982	1.13817		207.8	1.50554	1.51417	1.25092	1.21683	1.13817		207.8	0.166572	0.143275	1.13817		207.8	0.06495	0.75357	1.13817		207.8	1.18761	1.27862	1.12979	1.26992	1.13817
208.06	3.9204	4.11264	4.30487		208	0.130417	-0.11513	1.13806		208	0.388409	0.87348	1.13806		208	1.50548	1.5135	1.25034	1.2171	1.13806		208	0.166415	0.142982	1.13806		208	0.064593	0.753437	1.13806		208	1.18681	1.27846	1.12969	1.26971	1.13806
208.26	3.92874	4.1231	4.31747		208.2	0.13042	-0.11503	1.13768		208.2	0.388483	0.873577	1.13768		208.2	1.5055	1.51373	1.24988	1.21725	1.13768		208.2	0.166554	0.142922	1.13768		208.2	0.064411	0.752586	1.13768		208.2	1.18735	1.27826	1.12997	1.27027	1.13768
208.46	3.94478	4.13917	4.33356		208.4	0.130238	-0.11497	1.13769		208.4	0.38832	0.873229	1.13769		208.4	1.50531	1.51377	1.24871	1.21767	1.13769		208.4	0.166086	0.142417	1.13769		208.4	0.064264	0.752399	1.13769		208.4	1.1868	1.27935	1.12992	1.26958	1.13769
208.66	3.95406	4.14817	4.34227		208.6	0.129826	-0.11518	1.13774		208.6	0.388215	0.872931	1.13774		208.6	1.5053	1.51335	1.24867	1.21775	1.13774		208.6	0.166118	0.141922	1.13774		208.6	0.063683	0.752325	1.13774		208.6	1.1865	1.27909	1.13012	1.26976	1.13774
208.86	3.97167	4.16477	4.35787		208.8	0.129649	-0.11566	1.13787		208.8	0.38815	0.872649	1.13787		208.8	1.50513	1.51349	1.24846	1.21825	1.13787		208.8	0.165939	0.141502	1.13787		208.8	0.063122	0.751679	1.13787		208.8	1.18672	1.27973	1.13001	1.26965	1.13787
209.06	3.98589	4.17684	4.36778		209	0.129837	-0.11611	1.13743		209	0.388352	0.872454	1.13743		209	1.50432	1.5132	1.2476	1.21784	1.13743		209	0.165717	0.141299	1.13743		209	0.06304	0.750992	1.13743		209	1.18654	1.27996	1.12998	1.26932	1.13743
209.26	3.99579	4.18872	4.38164		209.2	0.129854	-0.11609	1.13721		209.2	0.388553	0.87217	1.13721		209.2	1.50335	1.51256	1.24727	1.21748	1.13721		209.2	0.165739	0.141162	1.13721		209.2	0.062805	0.750635	1.13721		209.2	1.18667	1.27923	1.12998	1.26883	1.13721
209.46	4.00671	4.19892	4.39113		209.4	0.129608	-0.11556	1.13694		209.4	0.388704	0.871848	1.13694		209.4	1.50328	1.5125	1.2471	1.21761	1.13694		209.4	0.165283	0.141115	1.13694		209.4	0.062464	0.750639	1.13694		209.4	1.18633	1.27888	1.12985	1.26857	1.13694
209.66	4.02074	4.21312	4.40549		209.6	0.129403	-0.11606	1.13661		209.6	0.389348	0.871995	1.13661		209.6	1.50359	1.5124	1.24688	1.21742	1.13661		209.6	0.165229	0.140697	1.13661		209.6	0.062573	0.750345	1.13661		209.6	1.18679	1.27826	1.12996	1.26821	1.13661
209.85	4.03522	4.22589	4.41656		209.8	0.128853	-0.11639	1.1362		209.8	0.389233	0.871564	1.1362		209.8	1.50275	1.51237	1.24673	1.21746	1.1362		209.8	0.165417	0.141014	1.1362		209.8	0.062831	0.749856	1.1362		209.8	1.18618	1.27843	1.12962	1.26788	1.1362
210.05	4.04896	4.2371	4.42524		210	0.128692	-0.1164	1.13591		210	0.388942	0.871105	1.13591		210	1.50256	1.51258	1.24658	1.21691	1.13591		210	0.165419	0.140825	1.13591		210	0.063177	0.750342	1.13591		210	1.18593	1.27844	1.12945	1.26746	1.13591
210.26	4.05899	4.24832	4.43764		210.2	0.128429	-0.1166	1.13573		210.2	0.38846	0.870813	1.13573		210.2	1.50246	1.51267	1.24627	1.21671	1.13573		210.2	0.165396	0.14079	1.13573		210.2	0.063013	0.750259	1.13573		210.2	1.18562	1.27826	1.12875	1.26732	1.13573
210.44	4.07485	4.26221	4.44957		210.4	0.127489	-0.11618	1.13588		210.4	0.388185	0.869929	1.13588		210.4	1.50206	1.51262	1.2469	1.2167	1.13588		210.4	0.165353	0.140797	1.13588		210.4	0.062806	0.750647	1.13588		210.4	1.18469	1.27814	1.1285	1.26639	1.13588
210.66	4.08375	4.27022	4.45668		210.6	0.12711	-0.116	1.13555		210.6	0.388293	0.869441	1.13555		210.6	1.50211	1.51269	1.24679	1.21664	1.13555		210.6	0.165177	0.141095	1.13555		210.6	0.062905	0.750962	1.13555		210.6	1.18483	1.27807	1.12809	1.26642	1.13555
210.85	4.09121	4.28198	4.47276		210.8	0.12719	-0.11601	1.13539		210.8	0.388472	0.868959	1.13539		210.8	1.50122	1.51257	1.24685	1.21627	1.13539		210.8	0.16526	0.141407	1.13539		210.8	0.062924	0.7505	1.13539		210.8	1.18423	1.2786	1.12835	1.26584	1.13539
211.05	4.10999	4.2983	4.48661		211	0.127277	-0.11584	1.13546		211	0.388207	0.868956	1.13546		211	1.50088	1.51235	1.24674	1.21559	1.13546		211	0.164967	0.141511	1.13546		211	0.063027	0.750241	1.13546		211	1.18342	1.27839	1.12818	1.26583	1.13546
211.26	4.12115	4.30925	4.49736		211.2	0.127029	-0.11581	1.13534		211.2	0.387775	0.868974	1.13534		211.2	1.50042	1.51273	1.24641	1.21516	1.13534		211.2	0.164701	0.141351	1.13534		211.2	0.063083	0.750409	1.13534		211.2	1.18295	1.27768	1.12825	1.2659	1.13534
211.46	4.13844	4.32314	4.50784		211.4	0.126418	-0.11581	1.13529		211.4	0.387481	0.86843	1.13529		211.4	1.49991	1.51316	1.24651	1.21447	1.13529		211.4	0.164707	0.141297	1.13529		211.4	0.062952	0.75043	1.13529		211.4	1.18215	1.27726	1.12839	1.26564	1.13529
211.66	4.1531	4.33355	4.51401		211.6	0.125911	-0.11578	1.1351		211.6	0.387372	0.868134	1.1351		211.6	1.49938	1.51234	1.24618	1.21392	1.1351		211.6	0.164843	0.140926	1.1351		211.6	0.062366	0.750682	1.1351		211.6	1.18198	1.27658	1.12795	1.26629	1.1351
211.87	4.15873	4.34376	4.52878		211.8	0.125515	-0.11554	1.13501		211.8	0.386675	0.867792	1.13501		211.8	1.49911	1.51264	1.24584	1.21432	1.13501		211.8	0.16426	0.140931	1.13501		211.8	0.062111	0.750443	1.13501		211.8	1.18115	1.27666	1.12758	1.26646	1.13501
212.07	4.17799	4.35708	4.53618		212	0.125314	-0.11603	1.135		212	0.386328	0.86748	1.135		212	1.49853	1.51193	1.24575	1.21415	1.135		212	0.163871	0.140345	1.135		212	0.062206	0.750153	1.135		212	1.18047	1.27678	1.127	1.26711	1.135
212.26	4.1851	4.36781	4.55052		212.2	0.124991	-0.1159	1.13486		212.2	0.385576	0.867261	1.13486		212.2	1.49793	1.51165	1.24552	1.21388	1.13486		212.2	0.164401	0.140103	1.13486		212.2	0.061952	0.749674	1.13486		212.2	1.17961	1.2772	1.12654	1.26678	1.13486
212.46	4.19493	4.37909	4.56325		212.4	0.125436	-0.11598	1.13494		212.4	0.385253	0.86683	1.13494		212.4	1.49761	1.51121	1.24548	1.21415	1.13494		212.4	0.163846	0.139589	1.13494		212.4	0.061399	0.74918	1.13494		212.4	1.17877	1.27771	1.12613	1.26667	1.13494
212.65	4.20255	4.38773	4.57291		212.6	0.125478	-0.11635	1.13493		212.6	0.38526	0.866749	1.13493		212.6	1.49712	1.51097	1.24543	1.21377	1.13493		212.6	0.164033	0.139248	1.13493		212.6	0.060905	0.748648	1.13493		212.6	1.17844	1.27748	1.12603	1.26704	1.13493
212.85	4.22293	4.40184	4.58075		212.8	0.125819	-0.11647	1.13488		212.8	0.384887	0.866614	1.13488		212.8	1.49679	1.51062	1.2448	1.21364	1.13488		212.8	0.163903	0.138845	1.13488		212.8	0.060411	0.748628	1.13488		212.8	1.17855	1.27723	1.12594	1.26676	1.13488
213.06	4.22868	4.41032	4.59196		213	0.126187	-0.11657	1.13453		213	0.384763	0.867186	1.13453		213	1.49684	1.50972	1.24438	1.21321	1.13453		213	0.163297	0.138707	1.13453		213	0.060102	0.748334	1.13453		213	1.1786	1.27664	1.12591	1.2669	1.13453
213.26	4.24688	4.42544	4.60401		213.2	0.126249	-0.11656	1.13454		213.2	0.384094	0.867661	1.13454		213.2	1.49674	1.50962	1.24395	1.2129	1.13454		213.2	0.163054	0.138533	1.13454		213.2	0.060333	0.747844	1.13454		213.2	1.1788	1.27618	1.12559	1.26641	1.13454
213.45	4.25925	4.43749	4.61572		213.4	0.126143	-0.11643	1.13437		213.4	0.383959	0.867826	1.13437		213.4	1.49745	1.50943	1.24338	1.21296	1.13437		213.4	0.162492	0.138447	1.13437		213.4	0.060167	0.748524	1.13437		213.4	1.17889	1.276	1.12532	1.26669	1.13437
213.65	4.26674	4.444	4.62126		213.6	0.125948	-0.1172	1.1343		213.6	0.383582	0.867728	1.1343		213.6	1.49782	1.50944	1.2425	1.21267	1.1343		213.6	0.161909	0.138114	1.1343		213.6	0.060288	0.74758	1.1343		213.6	1.17942	1.2753	1.12543	1.26684	1.1343
213.84	4.27824	4.45722	4.63621		213.8	0.125612	-0.11722	1.13404		213.8	0.382979	0.867392	1.13404		213.8	1.49786	1.50894	1.24184	1.21244	1.13404		213.8	0.16141	0.137779	1.13404		213.8	0.0605	0.747854	1.13404		213.8	1.17971	1.27525	1.12496	1.26651	1.13404
214.05	4.29336	4.46993	4.6465		214	0.125212	-0.11716	1.13386		214	0.382536	0.86678	1.13386		214	1.49884	1.5081	1.24173	1.21227	1.13386		214	0.161394	0.136773	1.13386		214	0.060289	0.748265	1.13386		214	1.17999	1.27459	1.12484	1.26633	1.13386
214.27	4.29931	4.47718	4.65506		214.2	0.124921	-0.11753	1.13379		214.2	0.382468	0.866537	1.13379		214.2	1.49957	1.50852	1.24169	1.2126	1.13379		214.2	0.161079	0.136151	1.13379		214.2	0.059944	0.747592	1.13379		214.2	1.18009	1.27413	1.12427	1.26567	1.13379
214.45	4.31594	4.48998	4.66403		214.4	0.124609	-0.11746	1.13368		214.4	0.382867	0.86575	1.13368		214.4	1.49929	1.50763	1.24172	1.2128	1.13368		214.4	0.161252	0.135999	1.13368		214.4	0.059859	0.747947	1.13368		214.4	1.17999	1.27377	1.12413	1.2651	1.13368
214.64	4.32309	4.49952	4.67594		214.6	0.124475	-0.11716	1.13347		214.6	0.383661	0.865485	1.13347		214.6	1.49928	1.50691	1.24171	1.21372	1.13347		214.6	0.161559	0.135971	1.13347		214.6	0.059988	0.747939	1.13347		214.6	1.18021	1.27328	1.12419	1.26501	1.13347
214.85	4.3361	4.50933	4.68256		214.8	0.12466	-0.1176	1.13358		214.8	0.38353	0.865523	1.13358		214.8	1.4996	1.50699	1.24141	1.21381	1.13358		214.8	0.161478	0.135939	1.13358		214.8	0.059868	0.747756	1.13358		214.8	1.1799	1.27281	1.12471	1.26456	1.13358
215.05	4.34598	4.52304	4.70009		215	0.124345	-0.11761	1.1333		215	0.383304	0.865154	1.1333		215	1.49997	1.50659	1.24135	1.21399	1.1333		215	0.161466	0.136085	1.1333		215	0.059515	0.747587	1.1333		215	1.18024	1.27197	1.12444	1.26419	1.1333
215.24	4.35908	4.53211	4.70515		215.2	0.123947	-0.1177	1.13292		215.2	0.383177	0.864864	1.13292		215.2	1.49985	1.50669	1.24151	1.21434	1.13292		215.2	0.161618	0.136116	1.13292		215.2	0.058528	0.74801	1.13292		215.2	1.18003	1.27102	1.12457	1.26352	1.13292
215.46	4.36447	4.53957	4.71466		215.4	0.123735	-0.11811	1.13271		215.4	0.383397	0.864329	1.13271		215.4	1.50022	1.50694	1.24171	1.21464	1.13271		215.4	0.161423	0.136139	1.13271		215.4	0.058113	0.747516	1.13271		215.4	1.17997	1.27067	1.12402	1.26394	1.13271
215.64	4.37977	4.55167	4.72358		215.6	0.123783	-0.11871	1.1326		215.6	0.382782	0.864332	1.1326		215.6	1.49906	1.50645	1.24155	1.21456	1.1326		215.6	0.161327	0.135766	1.1326		215.6	0.057831	0.746935	1.1326		215.6	1.18024	1.27013	1.12363	1.26383	1.1326
215.85	4.39715	4.56525	4.73335		215.8	0.123134	-0.1189	1.13243		215.8	0.382625	0.864336	1.13243		215.8	1.49902	1.50716	1.24153	1.21472	1.13243		215.8	0.16083	0.135662	1.13243		215.8	0.057594	0.746847	1.13243		215.8	1.18	1.27065	1.12309	1.26326	1.13243
216.04	4.40731	4.57797	4.74863		216	0.122631	-0.11936	1.13223		216	0.382473	0.864616	1.13223		216	1.49812	1.50731	1.24152	1.21386	1.13223		216	0.160477	0.135328	1.13223		216	0.057468	0.74671	1.13223		216	1.17966	1.27119	1.12256	1.26252	1.13223
216.24	4.40901	4.58241	4.75582		216.2	0.122609	-0.11934	1.13203		216.2	0.382368	0.86445	1.13203		216.2	1.49667	1.50739	1.24128	1.21301	1.13203		216.2	0.160667	0.135392	1.13203		216.2	0.057238	0.747059	1.13203		216.2	1.17939	1.27186	1.12227	1.26212	1.13203
216.46	4.42328	4.59355	4.76383		216.4	0.122821	-0.11963	1.13191		216.4	0.382473	0.864526	1.13191		216.4	1.49605	1.507	1.24124	1.21272	1.13191		216.4	0.160396	0.135286	1.13191		216.4	0.056789	0.747538	1.13191		216.4	1.17916	1.27182	1.1221	1.26228	1.13191
216.65	4.43498	4.60505	4.77511		216.6	0.122879	-0.1198	1.13196		216.6	0.381732	0.864523	1.13196		216.6	1.49573	1.50756	1.24107	1.21205	1.13196		216.6	0.159842	0.135447	1.13196		216.6	0.0568	0.746954	1.13196		216.6	1.17881	1.27218	1.12205	1.26243	1.13196
216.85	4.45003	4.61607	4.78212		216.8	0.122653	-0.11987	1.13182		216.8	0.381234	0.864548	1.13182		216.8	1.49544	1.50716	1.24083	1.21133	1.13182		216.8	0.159373	0.135482	1.13182		216.8	0.056904	0.748103	1.13182		216.8	1.17887	1.27228	1.12183	1.26229	1.13182
217.06	4.45767	4.6255	4.79332		217	0.122397	-0.11972	1.13151		217	0.380806	0.864766	1.13151		217	1.49481	1.50709	1.24069	1.21054	1.13151		217	0.158797	0.13568	1.13151		217	0.056587	0.747873	1.13151		217	1.17893	1.27183	1.12192	1.26228	1.13151
217.26	4.46251	4.6329	4.80328		217.2	0.122336	-0.11985	1.13145		217.2	0.380259	0.86496	1.13145		217.2	1.49423	1.50792	1.24018	1.20928	1.13145		217.2	0.157972	0.135528	1.13145		217.2	0.057061	0.747475	1.13145		217.2	1.17888	1.27245	1.12179	1.26258	1.13145
217.46	4.47832	4.64707	4.81582		217.4	0.122164	-0.12013	1.13132		217.4	0.380443	0.864489	1.13132		217.4	1.49398	1.50724	1.23948	1.20856	1.13132		217.4	0.157373	0.135176	1.13132		217.4	0.05698	0.74731	1.13132		217.4	1.17833	1.27205	1.12174	1.26269	1.13132
217.65	4.48872	4.65541	4.82209		217.6	0.121649	-0.12032	1.13123		217.6	0.379654	0.864259	1.13123		217.6	1.49368	1.50736	1.23893	1.20787	1.13123		217.6	0.157015	0.134769	1.13123		217.6	0.057039	0.746772	1.13123		217.6	1.17815	1.27142	1.12178	1.26267	1.13123
217.85	4.5003	4.66789	4.83549		217.8	0.121225	-0.11999	1.13105		217.8	0.379474	0.863891	1.13105		217.8	1.49375	1.50712	1.2389	1.20751	1.13105		217.8	0.156728	0.134303	1.13105		217.8	0.057425	0.747325	1.13105		217.8	1.17792	1.27201	1.12142	1.26254	1.13105
218.06	4.5085	4.67506	4.84161		218	0.120739	-0.11992	1.13074		218	0.379198	0.863259	1.13074		218	1.49337	1.50629	1.23887	1.2073	1.13074		218	0.156557	0.133742	1.13074		218	0.057538	0.747409	1.13074		218	1.17717	1.27181	1.12144	1.26214	1.13074
218.26	4.51817	4.68509	4.852		218.2	0.120547	-0.12001	1.13074		218.2	0.379425	0.862956	1.13074		218.2	1.49335	1.50641	1.23853	1.20742	1.13074		218.2	0.15712	0.133518	1.13074		218.2	0.057458	0.747465	1.13074		218.2	1.17654	1.27225	1.12124	1.26153	1.13074
218.45	4.52938	4.69792	4.86647		218.4	0.120655	-0.11979	1.13067		218.4	0.379326	0.862702	1.13067		218.4	1.49313	1.50534	1.23838	1.20773	1.13067		218.4	0.157447	0.133723	1.13067		218.4	0.0573	0.747097	1.13067		218.4	1.17628	1.27199	1.12102	1.26157	1.13067
218.66	4.54087	4.70525	4.86964		218.6	0.120923	-0.11986	1.13052		218.6	0.379634	0.862571	1.13052		218.6	1.49312	1.50505	1.23848	1.20858	1.13052		218.6	0.157437	0.133534	1.13052		218.6	0.057022	0.747009	1.13052		218.6	1.17617	1.27205	1.12101	1.26088	1.13052
218.85	4.54959	4.71474	4.87989		218.8	0.12135	-0.11982	1.13009		218.8	0.379209	0.86189	1.13009		218.8	1.49408	1.50459	1.23817	1.20876	1.13009		218.8	0.157139	0.133804	1.13009		218.8	0.056983	0.747164	1.13009		218.8	1.17586	1.27099	1.12062	1.26041	1.13009
219.04	4.55718	4.72077	4.88437		219	0.121204	-0.11984	1.12987		219	0.378817	0.861389	1.12987		219	1.49398	1.50463	1.23824	1.20873	1.12987		219	0.157317	0.133818	1.12987		219	0.05658	0.74629	1.12987		219	1.17626	1.27029	1.12025	1.25982	1.12987
219.26	4.56952	4.73301	4.89649		219.2	0.121195	-0.11963	1.12949		219.2	0.378961	0.861384	1.12949		219.2	1.49355	1.50403	1.23865	1.20856	1.12949		219.2	0.157497	0.133415	1.12949		219.2	0.056068	0.746069	1.12949		219.2	1.17607	1.26929	1.11997	1.25919	1.12949
219.46	4.57616	4.74324	4.91032		219.4	0.121494	-0.11956	1.12917		219.4	0.379173	0.861357	1.12917		219.4	1.4934	1.50339	1.23835	1.20854	1.12917		219.4	0.157418	0.133093	1.12917		219.4	0.055773	0.745654	1.12917		219.4	1.17611	1.26897	1.11955	1.25903	1.12917
219.66	4.59246	4.75211	4.91177		219.6	0.121444	-0.12041	1.12883		219.6	0.379139	0.861603	1.12883		219.6	1.49269	1.50385	1.23795	1.20811	1.12883		219.6	0.157606	0.132586	1.12883		219.6	0.055752	0.745191	1.12883		219.6	1.17615	1.26932	1.11935	1.25806	1.12883
219.85	4.60164	4.7613	4.92095		219.8	0.120934	-0.1209	1.12838		219.8	0.379676	0.861793	1.12838		219.8	1.49227	1.50327	1.2375	1.20798	1.12838		219.8	0.157562	0.132546	1.12838		219.8	0.055287	0.74569	1.12838		219.8	1.17594	1.26908	1.11874	1.25749	1.12838
220.05	4.61014	4.77121	4.93228		220	0.120731	-0.12118	1.12817		220	0.379527	0.862015	1.12817		220	1.49155	1.50288	1.23744	1.20782	1.12817		220	0.1576	0.132225	1.12817		220	0.055138	0.745599	1.12817		220	1.17598	1.26889	1.11913	1.25694	1.12817
220.26	4.61561	4.77794	4.94027		220.2	0.120639	-0.12141	1.12819		220.2	0.378893	0.861342	1.12819		220.2	1.4908	1.5026	1.2371	1.20736	1.12819		220.2	0.157603	0.132236	1.12819		220.2	0.055206	0.745559	1.12819		220.2	1.17634	1.26876	1.11914	1.25685	1.12819
220.46	4.6318	4.78907	4.94633		220.4	0.120847	-0.12159	1.12794		220.4	0.378604	0.861116	1.12794		220.4	1.49068	1.50154	1.23722	1.20729	1.12794		220.4	0.157567	0.132305	1.12794		220.4	0.054725	0.745106	1.12794		220.4	1.17626	1.26749	1.11882	1.25642	1.12794
220.66	4.63582	4.79683	4.95785		220.6	0.120681	-0.12156	1.12778		220.6	0.378284	0.860786	1.12778		220.6	1.49072	1.50162	1.23728	1.20747	1.12778		220.6	0.157223	0.132654	1.12778		220.6	0.055056	0.744528	1.12778		220.6	1.17653	1.26681	1.11849	1.25637	1.12778
220.85	4.64818	4.81133	4.97446		220.8	0.120601	-0.12166	1.12768		220.8	0.378167	0.860948	1.12768		220.8	1.49078	1.50132	1.23711	1.20725	1.12768		220.8	0.157255	0.132416	1.12768		220.8	0.054975	0.745448	1.12768		220.8	1.17651	1.26658	1.11847	1.25667	1.12768
221.05	4.66011	4.81822	4.97634		221	0.120707	-0.12177	1.12756		221	0.377917	0.861104	1.12756		221	1.49046	1.50126	1.23687	1.20708	1.12756		221	0.157103	0.132514	1.12756		221	0.054373	0.744797	1.12756		221	1.17683	1.26568	1.1183	1.25655	1.12756
221.26	4.66839	4.82766	4.98693		221.2	0.121062	-0.1223	1.12747		221.2	0.377931	0.861023	1.12747		221.2	1.49058	1.50099	1.23664	1.2069	1.12747		221.2	0.15637	0.132255	1.12747		221.2	0.054484	0.744843	1.12747		221.2	1.17667	1.26625	1.11815	1.25727	1.12747
221.46	4.68516	4.84049	4.99583		221.4	0.1203	-0.12255	1.12741		221.4	0.377482	0.860744	1.12741		221.4	1.49022	1.50059	1.23627	1.20696	1.12741		221.4	0.156043	0.131665	1.12741		221.4	0.054514	0.744438	1.12741		221.4	1.17676	1.26599	1.11781	1.25675	1.12741
221.66	4.68985	4.84608	5.00231		221.6	0.119776	-0.12299	1.12725		221.6	0.376751	0.860159	1.12725		221.6	1.49018	1.50141	1.23648	1.20719	1.12725		221.6	0.155498	0.131314	1.12725		221.6	0.054442	0.744577	1.12725		221.6	1.1768	1.26615	1.11756	1.25675	1.12725
221.86	4.69615	4.85577	5.01539		221.8	0.11936	-0.12318	1.12727		221.8	0.376359	0.85986	1.12727		221.8	1.49013	1.50167	1.23602	1.2069	1.12727		221.8	0.154599	0.130932	1.12727		221.8	0.054554	0.744421	1.12727		221.8	1.17627	1.26738	1.11752	1.25688	1.12727
222.05	4.70406	4.86487	5.02568		222	0.119118	-0.12357	1.12727		222	0.375545	0.859664	1.12727		222	1.49014	1.50121	1.23573	1.20667	1.12727		222	0.15431	0.130936	1.12727		222	0.054564	0.74379	1.12727		222	1.17625	1.26687	1.11748	1.25666	1.12727
222.24	4.71627	4.87372	5.03117		222.2	0.119036	-0.12425	1.12727		222.2	0.375879	0.859861	1.12727		222.2	1.49067	1.50121	1.23518	1.20652	1.12727		222.2	0.154859	0.130744	1.12727		222.2	0.054118	0.743452	1.12727		222.2	1.17584	1.26754	1.11726	1.25665	1.12727
222.46	4.72748	4.88177	5.03606		222.4	0.11924	-0.12407	1.12705		222.4	0.375297	0.859547	1.12705		222.4	1.49117	1.50106	1.2355	1.20671	1.12705		222.4	0.154517	0.130633	1.12705		222.4	0.053634	0.743082	1.12705		222.4	1.17592	1.2668	1.11707	1.25688	1.12705
222.65	4.73892	4.89318	5.04744		222.6	0.119503	-0.12432	1.1269		222.6	0.375137	0.858721	1.1269		222.6	1.49101	1.50132	1.23517	1.20656	1.1269		222.6	0.154206	0.130291	1.1269		222.6	0.053353	0.743105	1.1269		222.6	1.17579	1.2669	1.11711	1.25675	1.1269
222.84	4.74503	4.89847	5.05192		222.8	0.119745	-0.12409	1.12666		222.8	0.3746	0.858572	1.12666		222.8	1.49129	1.50095	1.2345	1.20637	1.12666		222.8	0.154303	0.129861	1.12666		222.8	0.053156	0.743079	1.12666		222.8	1.17521	1.26617	1.11673	1.25681	1.12666
223.04	4.75563	4.907	5.05838		223	0.119748	-0.12422	1.12671		223	0.374143	0.8584	1.12671		223	1.49078	1.50168	1.23435	1.20578	1.12671		223	0.154564	0.129103	1.12671		223	0.052581	0.74241	1.12671		223	1.17533	1.26621	1.11662	1.25665	1.12671
223.26	4.76995	4.92231	5.07468		223.2	0.120078	-0.12414	1.12635		223.2	0.374517	0.858331	1.12635		223.2	1.49077	1.50089	1.234	1.20535	1.12635		223.2	0.154834	0.128457	1.12635		223.2	0.052096	0.742368	1.12635		223.2	1.17496	1.26548	1.11606	1.25641	1.12635
223.45	4.77384	4.9262	5.07855		223.4	0.120154	-0.12438	1.12631		223.4	0.37441	0.858282	1.12631		223.4	1.49004	1.50067	1.2337	1.20506	1.12631		223.4	0.155042	0.128472	1.12631		223.4	0.051441	0.742033	1.12631		223.4	1.17441	1.26525	1.11602	1.25594	1.12631
223.66	4.78259	4.9359	5.0892		223.6	0.11984	-0.12502	1.12613		223.6	0.374302	0.85862	1.12613		223.6	1.48992	1.50118	1.23369	1.20491	1.12613		223.6	0.15498	0.128352	1.12613		223.6	0.051332	0.741546	1.12613		223.6	1.17404	1.2655	1.11612	1.25563	1.12613
223.86	4.79201	4.94745	5.10289		223.8	0.119702	-0.12517	1.12604		223.8	0.374252	0.85879	1.12604		223.8	1.48923	1.50015	1.23341	1.205	1.12604		223.8	0.154944	0.128199	1.12604		223.8	0.051096	0.741225	1.12604		223.8	1.1735	1.26479	1.11597	1.25532	1.12604
224.06	4.8001	4.95416	5.10821		224	0.118944	-0.12527	1.12609		224	0.37395	0.858734	1.12609		224	1.48899	1.49946	1.23356	1.20432	1.12609		224	0.154808	0.128094	1.12609		224	0.051005	0.741194	1.12609		224	1.17366	1.26455	1.11697	1.25485	1.12609
224.25	4.8062	4.96153	5.11687		224.2	0.118773	-0.12526	1.12604		224.2	0.373383	0.858263	1.12604		224.2	1.48911	1.49903	1.23341	1.20367	1.12604		224.2	0.154869	0.128241	1.12604		224.2	0.051215	0.740948	1.12604		224.2	1.17295	1.26447	1.11658	1.25434	1.12604
224.45	4.81582	4.97192	5.12801		224.4	0.118859	-0.12531	1.1257		224.4	0.373892	0.85802	1.1257		224.4	1.48878	1.49772	1.23379	1.20382	1.1257		224.4	0.155008	0.12803	1.1257		224.4	0.051174	0.74037	1.1257		224.4	1.17302	1.26323	1.11626	1.25334	1.1257
224.66	4.82642	4.9783	5.13017		224.6	0.118321	-0.12513	1.12559		224.6	0.374096	0.858016	1.12559		224.6	1.48879	1.49774	1.23355	1.20369	1.12559		224.6	0.155114	0.12836	1.12559		224.6	0.050721	0.741	1.12559		224.6	1.17254	1.26324	1.11662	1.25326	1.12559
224.86	4.83627	4.98702	5.13778		224.8	0.118277	-0.12544	1.12543		224.8	0.373594	0.858498	1.12543		224.8	1.48899	1.49757	1.23366	1.20378	1.12543		224.8	0.155077	0.128508	1.12543		224.8	0.050416	0.741142	1.12543		224.8	1.17182	1.26392	1.11692	1.25317	1.12543
225.05	4.84585	4.99538	5.1449		225	0.117786	-0.1255	1.12525		225	0.373466	0.858662	1.12525		225	1.48874	1.49732	1.23337	1.20353	1.12525		225	0.154807	0.128439	1.12525		225	0.050501	0.741446	1.12525		225	1.17207	1.26355	1.11701	1.25248	1.12525
225.26	4.85396	5.00373	5.15351		225.2	0.11685	-0.12555	1.12517		225.2	0.372998	0.858907	1.12517		225.2	1.48862	1.49689	1.23292	1.20328	1.12517		225.2	0.154198	0.128285	1.12517		225.2	0.050592	0.741814	1.12517		225.2	1.17175	1.26389	1.11727	1.25235	1.12517
225.46	4.85752	5.00918	5.16083		225.4	0.116143	-0.12559	1.12486		225.4	0.37246	0.858533	1.12486		225.4	1.48789	1.4968	1.23293	1.20301	1.12486		225.4	0.15374	0.127916	1.12486		225.4	0.050392	0.741267	1.12486		225.4	1.17184	1.26431	1.11717	1.25157	1.12486
225.65	4.87105	5.02172	5.1724		225.6	0.115519	-0.12595	1.12472		225.6	0.37221	0.857832	1.12472		225.6	1.48767	1.49746	1.23281	1.20273	1.12472		225.6	0.153335	0.127745	1.12472		225.6	0.05045	0.74129	1.12472		225.6	1.17182	1.26504	1.1175	1.25165	1.12472
225.84	4.87935	5.02689	5.17443		225.8	0.114944	-0.1261	1.12459		225.8	0.371613	0.857914	1.12459		225.8	1.48719	1.49695	1.23186	1.2026	1.12459		225.8	0.153392	0.127421	1.12459		225.8	0.050636	0.740703	1.12459		225.8	1.17095	1.26505	1.11759	1.25126	1.12459
226.05	4.88699	5.03911	5.19124		226	0.114255	-0.12616	1.12442		226	0.371137	0.858103	1.12442		226	1.48769	1.49628	1.23153	1.2026	1.12442		226	0.153344	0.127371	1.12442		226	0.050872	0.740422	1.12442		226	1.17149	1.26448	1.11738	1.25134	1.12442
226.25	4.8985	5.04797	5.19744		226.2	0.114007	-0.12641	1.1242		226.2	0.371751	0.857774	1.1242		226.2	1.48749	1.4961	1.23089	1.20204	1.1242		226.2	0.153677	0.127287	1.1242		226.2	0.050592	0.741119	1.1242		226.2	1.17082	1.26452	1.11711	1.25124	1.1242
226.45	4.9053	5.05288	5.20045		226.4	0.113587	-0.12617	1.12392		226.4	0.371004	0.856847	1.12392		226.4	1.48734	1.49599	1.23038	1.20215	1.12392		226.4	0.153785	0.126814	1.12392		226.4	0.050264	0.741225	1.12392		226.4	1.17101	1.26306	1.11702	1.25071	1.12392
226.64	4.91448	5.06343	5.21238		226.6	0.113797	-0.12621	1.12388		226.6	0.370499	0.856569	1.12388		226.6	1.48705	1.49674	1.2293	1.20215	1.12388		226.6	0.153159	0.126843	1.12388		226.6	0.05028	0.740961	1.12388		226.6	1.17076	1.26342	1.11661	1.25061	1.12388
226.85	4.92073	5.07055	5.22036		226.8	0.114218	-0.12623	1.12349		226.8	0.370387	0.856505	1.12349		226.8	1.48646	1.49622	1.22818	1.20232	1.12349		226.8	0.153426	0.126632	1.12349		226.8	0.049909	0.74091	1.12349		226.8	1.17041	1.26259	1.11603	1.25016	1.12349
227.05	4.92984	5.07946	5.22907		227	0.114522	-0.12605	1.12357		227	0.369895	0.855823	1.12357		227	1.48651	1.49726	1.22773	1.20188	1.12357		227	0.153171	0.126534	1.12357		227	0.04947	0.741179	1.12357		227	1.17047	1.26174	1.11535	1.25053	1.12357
227.24	4.93771	5.08564	5.23358		227.2	0.11518	-0.12633	1.12351		227.2	0.369794	0.855755	1.12351		227.2	1.48667	1.49762	1.22725	1.2015	1.12351		227.2	0.152493	0.126462	1.12351		227.2	0.049329	0.740958	1.12351		227.2	1.17066	1.2609	1.11472	1.25044	1.12351
227.45	4.9481	5.09587	5.24363		227.4	0.115129	-0.12643	1.12338		227.4	0.369754	0.855732	1.12338		227.4	1.48604	1.49773	1.22765	1.20159	1.12338		227.4	0.151744	0.126595	1.12338		227.4	0.04886	0.740995	1.12338		227.4	1.17075	1.26031	1.11436	1.25014	1.12338
227.64	4.95517	5.1029	5.25062		227.6	0.115573	-0.1267	1.12312		227.6	0.369678	0.85586	1.12312		227.6	1.48677	1.4974	1.22747	1.20149	1.12312		227.6	0.15114	0.126327	1.12312		227.6	0.048881	0.741346	1.12312		227.6	1.17059	1.26058	1.11432	1.25038	1.12312
227.85	4.96507	5.11148	5.25788		227.8	0.115703	-0.127	1.12299		227.8	0.369561	0.855798	1.12299		227.8	1.48651	1.49694	1.22745	1.20124	1.12299		227.8	0.150554	0.126103	1.12299		227.8	0.049154	0.740757	1.12299		227.8	1.17036	1.26052	1.11411	1.25045	1.12299
228.04	4.971	5.1173	5.2636		228	0.115352	-0.12745	1.12261		228	0.369448	0.855547	1.12261		228	1.4866	1.49638	1.22768	1.20085	1.12261		228	0.150335	0.125804	1.12261		228	0.048913	0.740859	1.12261		228	1.1705	1.26042	1.11383	1.25037	1.12261
228.24	4.98051	5.12377	5.26703		228.2	0.115486	-0.12738	1.12246		228.2	0.369553	0.85512	1.12246		228.2	1.48689	1.49586	1.22787	1.20071	1.12246		228.2	0.149965	0.125456	1.12246		228.2	0.048377	0.740575	1.12246		228.2	1.17	1.26032	1.11336	1.25035	1.12246
228.46	4.99116	5.13506	5.27896		228.4	0.115586	-0.12744	1.12235		228.4	0.369874	0.854803	1.12235		228.4	1.48621	1.49561	1.2282	1.20068	1.12235		228.4	0.149601	0.125454	1.12235		228.4	0.047952	0.739929	1.12235		228.4	1.17044	1.25952	1.11295	1.24981	1.12235
228.66	5.00047	5.14536	5.29025		228.6	0.115488	-0.12744	1.1223		228.6	0.369833	0.854864	1.1223		228.6	1.48633	1.49593	1.22815	1.20019	1.1223		228.6	0.149609	0.125791	1.1223		228.6	0.047616	0.740124	1.1223		228.6	1.17031	1.25969	1.11261	1.25025	1.1223
228.85	5.00596	5.15039	5.29482		228.8	0.115227	-0.12702	1.1222		228.8	0.369501	0.85506	1.1222		228.8	1.48629	1.49548	1.22868	1.20049	1.1222		228.8	0.149748	0.125742	1.1222		228.8	0.047872	0.73999	1.1222		228.8	1.16986	1.25948	1.11247	1.2503	1.1222
229.04	5.01123	5.15817	5.30511		229	0.114807	-0.12676	1.12225		229	0.369494	0.855118	1.12225		229	1.48598	1.49585	1.22852	1.19995	1.12225		229	0.149753	0.125307	1.12225		229	0.048083	0.739963	1.12225		229	1.16987	1.25914	1.1123	1.25035	1.12225
229.26	5.02597	5.16756	5.30915		229.2	0.114168	-0.12698	1.1223		229.2	0.369199	0.854642	1.1223		229.2	1.48508	1.49535	1.22842	1.19938	1.1223		229.2	0.149778	0.125252	1.1223		229.2	0.0474	0.739467	1.1223		229.2	1.16934	1.25932	1.11188	1.24999	1.1223
229.44	5.03229	5.17359	5.3149		229.4	0.1134	-0.1268	1.12198		229.4	0.369247	0.853937	1.12198		229.4	1.48448	1.49567	1.2287	1.19933	1.12198		229.4	0.149568	0.124667	1.12198		229.4	0.047291	0.738564	1.12198		229.4	1.16916	1.25981	1.11169	1.2498	1.12198
229.65	5.03935	5.18042	5.32149		229.6	0.112865	-0.12675	1.122		229.6	0.369218	0.85366	1.122		229.6	1.48361	1.49628	1.22873	1.19956	1.122		229.6	0.149849	0.124553	1.122		229.6	0.047702	0.737858	1.122		229.6	1.16928	1.25981	1.11146	1.24917	1.122
229.84	5.04667	5.19034	5.33401		229.8	0.112461	-0.12691	1.12174		229.8	0.369055	0.853685	1.12174		229.8	1.48293	1.49545	1.22842	1.19935	1.12174		229.8	0.150241	0.124141	1.12174		229.8	0.047997	0.737381	1.12174		229.8	1.16866	1.25902	1.1108	1.24856	1.12174
230.04	5.05455	5.19882	5.3431		230	0.111999	-0.12712	1.12155		230	0.368649	0.853698	1.12155		230	1.48341	1.49541	1.22861	1.19895	1.12155		230	0.150423	0.123831	1.12155		230	0.048047	0.737183	1.12155		230	1.16846	1.25845	1.11034	1.2489	1.12155
230.26	5.06349	5.205	5.34651		230.2	0.111969	-0.12733	1.12124		230.2	0.368586	0.852968	1.12124		230.2	1.48263	1.49545	1.22843	1.19835	1.12124		230.2	0.150575	0.123921	1.12124		230.2	0.047651	0.736783	1.12124		230.2	1.16814	1.25792	1.11038	1.24822	1.12124
230.45	5.07284	5.21415	5.35546		230.4	0.111515	-0.12744	1.1208		230.4	0.368157	0.852727	1.1208		230.4	1.48236	1.49535	1.228	1.19867	1.1208		230.4	0.150402	0.12366	1.1208		230.4	0.047387	0.73656	1.1208		230.4	1.1677	1.25673	1.11044	1.24754	1.1208
230.65	5.07817	5.21931	5.36045		230.6	0.111766	-0.12744	1.12081		230.6	0.367575	0.852824	1.12081		230.6	1.48253	1.49563	1.22754	1.19869	1.12081		230.6	0.149981	0.123846	1.12081		230.6	0.04762	0.736335	1.12081		230.6	1.16696	1.257	1.11052	1.24729	1.12081
230.85	5.08341	5.22617	5.36893		230.8	0.112129	-0.12757	1.12071		230.8	0.367719	0.852365	1.12071		230.8	1.48189	1.49541	1.22731	1.19833	1.12071		230.8	0.150371	0.12373	1.12071		230.8	0.047617	0.735852	1.12071		230.8	1.1669	1.25621	1.11047	1.2472	1.12071
231.04	5.09597	5.23341	5.37086		231	0.112088	-0.1279	1.12082		231	0.3671	0.852218	1.12082		231	1.48202	1.4959	1.2275	1.19795	1.12082		231	0.150002	0.123909	1.12082		231	0.047532	0.736263	1.12082		231	1.16738	1.25571	1.11005	1.24742	1.12082
231.26	5.10109	5.24068	5.38026		231.2	0.112349	-0.12853	1.12069		231.2	0.366844	0.852235	1.12069		231.2	1.48218	1.49553	1.22725	1.19762	1.12069		231.2	0.149682	0.12342	1.12069		231.2	0.047282	0.735595	1.12069		231.2	1.16709	1.25529	1.10985	1.24687	1.12069
231.46	5.11338	5.25267	5.39196		231.4	0.11201	-0.12872	1.12038		231.4	0.366693	0.852105	1.12038		231.4	1.48166	1.49475	1.22735	1.19786	1.12038		231.4	0.149406	0.123256	1.12038		231.4	0.047037	0.735588	1.12038		231.4	1.16724	1.25508	1.10953	1.24662	1.12038
231.66	5.11942	5.25671	5.39401		231.6	0.112084	-0.1288	1.12035		231.6	0.36599	0.852087	1.12035		231.6	1.48161	1.49415	1.22667	1.1977	1.12035		231.6	0.149318	0.122617	1.12035		231.6	0.04699	0.735836	1.12035		231.6	1.16673	1.25558	1.1097	1.24652	1.12035
231.84	5.13218	5.26655	5.40092		231.8	0.111498	-0.12882	1.1202		231.8	0.365985	0.852195	1.1202		231.8	1.48172	1.49363	1.22652	1.19778	1.1202		231.8	0.149069	0.122789	1.1202		231.8	0.046957	0.735406	1.1202		231.8	1.16669	1.25586	1.1095	1.24642	1.1202
232.05	5.13173	5.27115	5.41058		232	0.111482	-0.12923	1.12007		232	0.366014	0.85211	1.12007		232	1.48146	1.49283	1.22629	1.19786	1.12007		232	0.148787	0.122324	1.12007		232	0.046676	0.735675	1.12007		232	1.16674	1.25591	1.10944	1.24633	1.12007
232.26	5.1374	5.27456	5.41173		232.2	0.111357	-0.12887	1.12022		232.2	0.365825	0.851612	1.12022		232.2	1.48061	1.4916	1.22609	1.19753	1.12022		232.2	0.148739	0.122488	1.12022		232.2	0.046023	0.736155	1.12022		232.2	1.1663	1.25575	1.10963	1.24567	1.12022
232.44	5.14193	5.28148	5.42104		232.4	0.111371	-0.12891	1.12024		232.4	0.365915	0.851071	1.12024		232.4	1.48031	1.49154	1.22568	1.19792	1.12024		232.4	0.148913	0.122602	1.12024		232.4	0.045777	0.735893	1.12024		232.4	1.16681	1.25519	1.10919	1.24568	1.12024
232.66	5.15519	5.29597	5.43675		232.6	0.111322	-0.12908	1.12032		232.6	0.365752	0.85066	1.12032		232.6	1.4799	1.49127	1.22539	1.19771	1.12032		232.6	0.148835	0.12262	1.12032		232.6	0.045479	0.736181	1.12032		232.6	1.16647	1.25555	1.10898	1.24544	1.12032
232.85	5.16511	5.30073	5.43635		232.8	0.1104	-0.12863	1.12022		232.8	0.365424	0.850419	1.12022		232.8	1.4796	1.49039	1.22547	1.19793	1.12022		232.8	0.148628	0.122449	1.12022		232.8	0.044812	0.736794	1.12022		232.8	1.16571	1.25528	1.10894	1.24536	1.12022
233.04	5.17182	5.31039	5.44895		233	0.11018	-0.1289	1.12013		233	0.36536	0.850347	1.12013		233	1.47958	1.49064	1.22508	1.19784	1.12013		233	0.148551	0.122173	1.12013		233	0.044432	0.736954	1.12013		233	1.16555	1.25572	1.10871	1.24512	1.12013
233.26	5.18343	5.3179	5.45236		233.2	0.109517	-0.12925	1.11986		233.2	0.365362	0.84942	1.11986		233.2	1.47867	1.49051	1.22458	1.19771	1.11986		233.2	0.148383	0.122161	1.11986		233.2	0.043786	0.736992	1.11986		233.2	1.16517	1.25588	1.10865	1.24447	1.11986
233.46	5.19091	5.32192	5.45293		233.4	0.108912	-0.12918	1.11958		233.4	0.365401	0.849165	1.11958		233.4	1.47857	1.49049	1.225	1.19751	1.11958		233.4	0.148341	0.122134	1.11958		233.4	0.043575	0.737424	1.11958		233.4	1.16534	1.25625	1.10845	1.24405	1.11958
233.65	5.19147	5.32582	5.46018		233.6	0.10931	-0.12942	1.11928		233.6	0.365054	0.848706	1.11928		233.6	1.47805	1.49083	1.22512	1.19751	1.11928		233.6	0.148672	0.122187	1.11928		233.6	0.043297	0.737459	1.11928		233.6	1.16502	1.25616	1.10839	1.24354	1.11928
233.85	5.20163	5.33783	5.47404		233.8	0.109319	-0.1295	1.11887		233.8	0.364611	0.849153	1.11887		233.8	1.47828	1.49037	1.22492	1.1968	1.11887		233.8	0.149048	0.12143	1.11887		233.8	0.043558	0.737499	1.11887		233.8	1.16474	1.25581	1.10803	1.24368	1.11887
234.04	5.20793	5.34511	5.48229		234	0.109501	-0.12956	1.11848		234	0.364304	0.849208	1.11848		234	1.47846	1.49056	1.2247	1.19684	1.11848		234	0.149187	0.120803	1.11848		234	0.043673	0.737806	1.11848		234	1.16418	1.25553	1.10814	1.24353	1.11848
234.24	5.21658	5.35006	5.48354		234.2	0.109506	-0.12952	1.11812		234.2	0.363957	0.849265	1.11812		234.2	1.47858	1.49008	1.2244	1.19654	1.11812		234.2	0.149225	0.121217	1.11812		234.2	0.043484	0.737656	1.11812		234.2	1.16422	1.25521	1.10817	1.24314	1.11812
234.46	5.22361	5.35958	5.49555		234.4	0.109642	-0.12996	1.11804		234.4	0.363947	0.849244	1.11804		234.4	1.47893	1.49005	1.22407	1.19641	1.11804		234.4	0.149114	0.120839	1.11804		234.4	0.043838	0.737909	1.11804		234.4	1.16351	1.25479	1.10787	1.2432	1.11804
234.64	5.22925	5.36179	5.49432		234.6	0.109737	-0.13019	1.11805		234.6	0.363842	0.849495	1.11805		234.6	1.47849	1.48987	1.22401	1.19615	1.11805		234.6	0.149041	0.120828	1.11805		234.6	0.044459	0.737151	1.11805		234.6	1.16354	1.25469	1.10781	1.24311	1.11805
234.84	5.23999	5.37585	5.51171		234.8	0.109759	-0.13044	1.11801		234.8	0.363785	0.849271	1.11801		234.8	1.47896	1.49015	1.22413	1.19555	1.11801		234.8	0.148908	0.120814	1.11801		234.8	0.044357	0.736468	1.11801		234.8	1.1639	1.25413	1.10759	1.24348	1.11801
235.04	5.24683	5.38021	5.51359		235	0.109767	-0.13072	1.11771		235	0.363935	0.849346	1.11771		235	1.47905	1.48994	1.2238	1.19507	1.11771		235	0.148534	0.120562	1.11771		235	0.044324	0.736178	1.11771		235	1.16395	1.2536	1.10728	1.24314	1.11771
235.25	5.25253	5.38563	5.51872		235.2	0.109706	-0.13088	1.11742		235.2	0.363454	0.849637	1.11742		235.2	1.47903	1.48956	1.22293	1.19505	1.11742		235.2	0.148097	0.120268	1.11742		235.2	0.044048	0.7353	1.11742		235.2	1.16324	1.25314	1.10738	1.24249	1.11742
235.45	5.26075	5.3908	5.52084		235.4	0.109445	-0.13102	1.11724		235.4	0.363328	0.849666	1.11724		235.4	1.47896	1.49014	1.22247	1.19538	1.11724		235.4	0.147193	0.120365	1.11724		235.4	0.043989	0.73499	1.11724		235.4	1.16355	1.25346	1.10727	1.24274	1.11724
235.64	5.2651	5.40051	5.53592		235.6	0.10931	-0.13101	1.11725		235.6	0.36271	0.849753	1.11725		235.6	1.47857	1.48947	1.22173	1.1953	1.11725		235.6	0.146721	0.120022	1.11725		235.6	0.044148	0.734351	1.11725		235.6	1.16321	1.2533	1.10703	1.24224	1.11725
235.84	5.27465	5.40654	5.53843		235.8	0.109173	-0.13099	1.11723		235.8	0.362866	0.849466	1.11723		235.8	1.47875	1.48839	1.22126	1.19548	1.11723		235.8	0.146287	0.120331	1.11723		235.8	0.044021	0.733792	1.11723		235.8	1.16368	1.25315	1.10717	1.24227	1.11723
236.05	5.27707	5.4135	5.54993		236	0.109543	-0.13127	1.11723		236	0.362327	0.849483	1.11723		236	1.47785	1.48801	1.22081	1.19537	1.11723		236	0.146009	0.120062	1.11723		236	0.043919	0.732895	1.11723		236	1.16345	1.25348	1.10763	1.24204	1.11723
236.25	5.28759	5.41949	5.5514		236.2	0.109085	-0.13063	1.11719		236.2	0.362239	0.849128	1.11719		236.2	1.47704	1.48661	1.22039	1.19503	1.11719		236.2	0.146007	0.120319	1.11719		236.2	0.04347	0.732917	1.11719		236.2	1.16307	1.25276	1.10758	1.24164	1.11719
236.45	5.29575	5.429	5.56225		236.4	0.109018	-0.13066	1.11726		236.4	0.362239	0.848647	1.11726		236.4	1.4771	1.48662	1.22009	1.19522	1.11726		236.4	0.145504	0.119634	1.11726		236.4	0.04328	0.732518	1.11726		236.4	1.16348	1.25219	1.10739	1.24208	1.11726
236.66	5.30099	5.43366	5.56633		236.6	0.108823	-0.13066	1.11703		236.6	0.361857	0.848695	1.11703		236.6	1.47701	1.48647	1.22014	1.19498	1.11703		236.6	0.144916	0.119679	1.11703		236.6	0.043172	0.731844	1.11703		236.6	1.16284	1.2523	1.10725	1.24173	1.11703
236.86	5.31026	5.43992	5.56958		236.8	0.108254	-0.13055	1.11668		236.8	0.36225	0.848333	1.11668		236.8	1.47729	1.48574	1.22013	1.19507	1.11668		236.8	0.144958	0.11947	1.11668		236.8	0.043107	0.731907	1.11668		236.8	1.16267	1.25173	1.10716	1.24178	1.11668
237.06	5.31731	5.44951	5.5817		237	0.107972	-0.13083	1.11645		237	0.362383	0.848015	1.11645		237	1.47702	1.48616	1.22005	1.19476	1.11645		237	0.145111	0.119585	1.11645		237	0.042879	0.731802	1.11645		237	1.16234	1.25237	1.10718	1.24135	1.11645
237.26	5.32349	5.45495	5.5864		237.2	0.107615	-0.13125	1.11606		237.2	0.36225	0.847663	1.11606		237.2	1.4765	1.4861	1.21988	1.19417	1.11606		237.2	0.144899	0.119599	1.11606		237.2	0.042568	0.731347	1.11606		237.2	1.16271	1.25219	1.10706	1.24072	1.11606
237.45	5.33193	5.46235	5.59278		237.4	0.107314	-0.13137	1.11592		237.4	0.36227	0.847371	1.11592		237.4	1.47606	1.4862	1.22036	1.194	1.11592		237.4	0.145089	0.119625	1.11592		237.4	0.042025	0.732035	1.11592		237.4	1.16284	1.25216	1.10686	1.24052	1.11592
237.65	5.33486	5.46516	5.59546		237.6	0.107059	-0.13121	1.11562		237.6	0.361925	0.847426	1.11562		237.6	1.47633	1.48612	1.21996	1.19352	1.11562		237.6	0.145631	0.118926	1.11562		237.6	0.042002	0.731801	1.11562		237.6	1.16227	1.25197	1.10683	1.24049	1.11562
237.85	5.34532	5.47564	5.60597		237.8	0.106909	-0.13107	1.11536		237.8	0.362084	0.847708	1.11536		237.8	1.47631	1.48596	1.21995	1.19304	1.11536		237.8	0.145701	0.118538	1.11536		237.8	0.042283	0.731834	1.11536		237.8	1.1627	1.2516	1.10616	1.24006	1.11536
238.05	5.34925	5.48129	5.61333		238	0.106715	-0.1312	1.11508		238	0.362218	0.847303	1.11508		238	1.47625	1.48614	1.21989	1.1929	1.11508		238	0.145653	0.118469	1.11508		238	0.042212	0.732099	1.11508		238	1.16257	1.25131	1.1059	1.23969	1.11508
238.26	5.35734	5.48687	5.6164		238.2	0.106525	-0.13154	1.1149		238.2	0.362092	0.847173	1.1149		238.2	1.47642	1.48607	1.22003	1.19255	1.1149		238.2	0.145713	0.118742	1.1149		238.2	0.04195	0.731687	1.1149		238.2	1.16252	1.25083	1.10546	1.23959	1.1149
238.46	5.36694	5.4966	5.62625		238.4	0.106548	-0.13214	1.11479		238.4	0.362238	0.846968	1.11479		238.4	1.47588	1.4865	1.21992	1.19216	1.11479		238.4	0.145448	0.118316	1.11479		238.4	0.041999	0.731473	1.11479		238.4	1.1624	1.2505	1.10528	1.23953	1.11479
238.65	5.36888	5.4983	5.62772		238.6	0.106452	-0.13255	1.11459		238.6	0.36227	0.847104	1.11459		238.6	1.47534	1.48641	1.22004	1.19188	1.11459		238.6	0.145463	0.118323	1.11459		238.6	0.041841	0.731005	1.11459		238.6	1.1624	1.24982	1.10535	1.23933	1.11459
238.85	5.37903	5.5076	5.63617		238.8	0.106462	-0.13291	1.1145		238.8	0.362018	0.846846	1.1145		238.8	1.47565	1.48664	1.21985	1.19167	1.1145		238.8	0.14548	0.118174	1.1145		238.8	0.041398	0.730751	1.1145		238.8	1.16219	1.24919	1.10554	1.23907	1.1145
239.06	5.38605	5.51496	5.64387		239	0.106618	-0.13325	1.11418		239	0.362115	0.846868	1.11418		239	1.475	1.48622	1.21942	1.1917	1.11418		239	0.145474	0.118037	1.11418		239	0.041171	0.730438	1.11418		239	1.16179	1.24857	1.10545	1.23864	1.11418
239.26	5.3917	5.51966	5.64762		239.2	0.106444	-0.13361	1.11414		239.2	0.361334	0.846939	1.11414		239.2	1.47471	1.48601	1.21896	1.19193	1.11414		239.2	0.145624	0.118223	1.11414		239.2	0.040763	0.730229	1.11414		239.2	1.16145	1.24804	1.1056	1.23842	1.11414
239.46	5.39797	5.52638	5.65479		239.4	0.106552	-0.13402	1.11426		239.4	0.361145	0.846669	1.11426		239.4	1.47443	1.48602	1.21868	1.19203	1.11426		239.4	0.145727	0.11805	1.11426		239.4	0.040621	0.729929	1.11426		239.4	1.16122	1.24784	1.10553	1.23857	1.11426
239.66	5.41003	5.53533	5.66064		239.6	0.10656	-0.13421	1.11431		239.6	0.360554	0.846443	1.11431		239.6	1.47376	1.48474	1.21857	1.19197	1.11431		239.6	0.146205	0.11786	1.11431		239.6	0.040705	0.729614	1.11431		239.6	1.16088	1.24717	1.10546	1.23813	1.11431
239.86	5.41137	5.53971	5.66805		239.8	0.106764	-0.13424	1.11442		239.8	0.36045	0.846279	1.11442		239.8	1.47354	1.4842	1.21828	1.19204	1.11442		239.8	0.146599	0.117625	1.11442		239.8	0.040474	0.729758	1.11442		239.8	1.16067	1.2469	1.10593	1.23827	1.11442
240.06	5.41517	5.54346	5.67175
240.26	5.42375	5.55349	5.68323
240.45	5.43578	5.5596	5.68342
240.65	5.43747	5.56517	5.69287
240.85	5.44309	5.57148	5.69986
241.05	5.45084	5.57765	5.70446
241.26	5.45641	5.58402	5.71163
241.46	5.46971	5.59297	5.71622
241.64	5.46786	5.59413	5.72039
241.84	5.47929	5.60308	5.72687
242.06	5.48302	5.60653	5.73003
242.26	5.48786	5.61416	5.74047
242.46	5.49539	5.61966	5.74392
242.65	5.5069	5.6303	5.75369
242.84	5.50681	5.63469	5.76258
243.06	5.51488	5.6377	5.76052
243.24	5.5215	5.6457	5.7699
243.45	5.52655	5.64805	5.76955
243.65	5.53454	5.6569	5.77927
243.86	5.54113	5.66442	5.78772
244.05	5.54524	5.66944	5.79364
244.26	5.55226	5.67369	5.79511
244.44	5.56267	5.68378	5.80489
244.65	5.56966	5.68797	5.80627
244.86	5.56782	5.691	5.81419
245.04	5.57747	5.69899	5.82052
245.25	5.58661	5.70457	5.82252
245.45	5.58778	5.71063	5.83348
245.64	5.59322	5.71746	5.8417
245.84	5.60276	5.72224	5.84172
246.05	5.60894	5.72867	5.8484
246.25	5.61555	5.73568	5.8558
246.45	5.62149	5.74041	5.85934
246.64	5.62814	5.74822	5.86831
246.85	5.63499	5.75305	5.87112
247.06	5.6344	5.75615	5.8779
247.26	5.64924	5.76652	5.8838
247.46	5.65079	5.76876	5.88674
247.66	5.65446	5.77507	5.89568
247.85	5.65812	5.78088	5.90364
248.05	5.67141	5.78583	5.90024
248.26	5.67066	5.78942	5.90817
248.46	5.68307	5.80036	5.91765
248.66	5.68275	5.8021	5.92144
248.85	5.68585	5.80539	5.92493
249.05	5.70018	5.81652	5.93286
249.26	5.70429	5.82033	5.93637
249.46	5.70721	5.82546	5.94372
249.65	5.71384	5.83028	5.94672
249.84	5.71617	5.83368	5.95119
250.04	5.72523	5.84201	5.95878
250.26	5.73421	5.85092	5.96764
250.45	5.73574	5.85234	5.96894
250.64	5.74346	5.85839	5.97333
250.84	5.74471	5.86131	5.9779
251.06	5.75345	5.86864	5.98382
251.26	5.75901	5.87541	5.9918
251.45	5.76698	5.8795	5.99201
251.66	5.77091	5.88598	6.00105
251.85	5.76875	5.88711	6.00549
252.08	5.77815	5.89562	6.01309
252.25	5.7878	5.89935	6.01089
252.44	5.79179	5.90546	6.01913
252.65	5.79896	5.91042	6.02188
252.84	5.80274	5.91498	6.02722
253.06	5.80726	5.91965	6.03204
253.24	5.81581	5.92929	6.04277
253.45	5.8211	5.93197	6.04284
253.65	5.82294	5.93533	6.04772
253.84	5.83615	5.94553	6.05491
254.06	5.83313	5.94503	6.05694
254.25	5.83865	5.9528	6.06696
254.45	5.84789	5.95883	6.06976
254.65	5.84993	5.96219	6.07445
254.84	5.84923	5.96401	6.07878
255.06	5.86197	5.9737	6.08544
255.26	5.86576	5.97746	6.08915
255.46	5.87337	5.98358	6.09378
255.65	5.87572	5.98913	6.10255
255.86	5.8826	5.99315	6.10371
256.06	5.8837	5.99553	6.10737
256.25	5.89168	6.00266	6.11365
256.46	5.89432	6.00695	6.11958
256.66	5.9019	6.01166	6.12143
256.86	5.90883	6.01958	6.13033
257.06	5.91064	6.02258	6.13452
257.25	5.9193	6.03073	6.14217
257.44	5.91819	6.03061	6.14304
257.66	5.92524	6.03647	6.1477
257.86	5.93593	6.04457	6.1532
258.06	5.93942	6.04837	6.15732
258.25	5.94127	6.05078	6.16029
258.45	5.94684	6.05844	6.17004
258.65	5.95263	6.06053	6.16844
258.84	5.95658	6.06619	6.17579
259.04	5.96115	6.0711	6.18104
259.26	5.96899	6.07747	6.18596
259.45	5.97236	6.08174	6.19113
259.66	5.98277	6.08797	6.19316
259.85	5.98499	6.09141	6.19783
260.05	5.98093	6.08967	6.19841
260.25	5.99464	6.10309	6.21155
260.44	5.99944	6.10699	6.21454
260.64	6	6.10692	6.21384
260.86	6.01156	6.11799	6.22443
261.05	6.01311	6.11952	6.22592
261.25	6.01383	6.12433	6.23483
261.45	6.0218	6.12975	6.23769
261.65	6.0272	6.13061	6.23403
261.84	6.02959	6.13676	6.24393
262.06	6.03918	6.14226	6.24535
262.26	6.03943	6.14645	6.25348
262.46	6.04618	6.15034	6.25449
262.66	6.04808	6.15299	6.25791
262.86	6.05342	6.15953	6.26564
263.06	6.0625	6.16742	6.27234
263.26	6.06056	6.1686	6.27665
263.45	6.07017	6.17636	6.28255
263.65	6.07431	6.18048	6.28665
263.86	6.07864	6.18342	6.2882
264.06	6.08143	6.18673	6.29204
264.26	6.08396	6.19056	6.29716
264.47	6.09338	6.19745	6.30151
264.65	6.09643	6.19938	6.30234
264.84	6.09676	6.20397	6.31117
265.04	6.10826	6.21144	6.31461
265.26	6.1082	6.21197	6.31575
265.46	6.1172	6.22144	6.32567
265.65	6.12124	6.22559	6.32993
265.85	6.12192	6.22575	6.32958
266.05	6.12663	6.22969	6.33275
266.25	6.13171	6.23569	6.33968
266.45	6.13482	6.23902	6.34322
266.64	6.13821	6.24324	6.34827
266.86	6.1499	6.25099	6.35209
267.06	6.14806	6.25162	6.35518
267.26	6.15675	6.25733	6.35791
267.45	6.16298	6.26408	6.36518
267.65	6.16436	6.26483	6.36531
267.85	6.16957	6.27191	6.37424
268.06	6.17358	6.27704	6.38051
268.26	6.17761	6.27829	6.37897
268.46	6.18291	6.28645	6.38999
268.67	6.1822	6.28461	6.38701
268.85	6.19083	6.29161	6.39238
269.06	6.19689	6.30011	6.40332
269.26	6.20036	6.30211	6.40387
269.46	6.20163	6.30265	6.40367
269.67	6.2096	6.30708	6.40456
269.85	6.21306	6.31149	6.40993
270.06	6.21786	6.3162	6.41454
270.26	6.21978	6.3224	6.42502
270.46	6.22671	6.32509	6.42347
270.65	6.22473	6.32753	6.43033
270.85	6.23923	6.33575	6.43227
271.05	6.24166	6.34201	6.44235
271.25	6.24214	6.34412	6.44609
271.45	6.24898	6.35102	6.45305
271.65	6.24952	6.35076	6.45199
271.85	6.25298	6.35476	6.45655
272.05	6.26154	6.35965	6.45777
272.25	6.26121	6.36174	6.46227
272.45	6.26467	6.36558	6.4665
272.65	6.27365	6.37115	6.46865
272.85	6.27428	6.37472	6.47516
273.05	6.27676	6.37955	6.48235
273.25	6.28568	6.3857	6.48572
273.45	6.28839	6.38706	6.48573
273.65	6.29193	6.3904	6.48886
273.85	6.30097	6.39517	6.48937
274.05	6.29819	6.39709	6.49599
274.25	6.30044	6.39687	6.49329
274.45	6.30896	6.40483	6.5007
274.65	6.31421	6.41178	6.50935
274.85	6.3191	6.41333	6.50756
275.05	6.32045	6.41741	6.51437
275.25	6.32257	6.42069	6.51882
275.45	6.33076	6.42662	6.52248
275.65	6.33696	6.43268	6.5284
275.85	6.3323	6.43142	6.53054
276.05	6.34138	6.43855	6.53572
276.25	6.34195	6.43975	6.53755
276.45	6.34778	6.44503	6.54228
276.65	6.35106	6.44909	6.54711
276.85	6.3593	6.45479	6.55029
277.05	6.36048	6.45702	6.55356
277.25	6.37239	6.46532	6.55824
277.45	6.37237	6.46861	6.56485
277.65	6.37077	6.46696	6.56316
277.85	6.37689	6.47042	6.56395
278.05	6.38232	6.4773	6.57227
278.25	6.38695	6.47797	6.56899
278.45	6.38832	6.48339	6.57845
278.65	6.39461	6.4881	6.5816
278.85	6.39556	6.48981	6.58407
279.05	6.40085	6.49539	6.58994
279.25	6.40529	6.5007	6.59611
279.45	6.40889	6.50471	6.60053
279.65	6.41219	6.50792	6.60366
279.85	6.4157	6.51289	6.61008
280.05	6.41756	6.51071	6.60385
280.25	6.42735	6.51859	6.60982
280.45	6.42675	6.52233	6.61791
280.65	6.42907	6.52387	6.61866
280.85	6.43739	6.52986	6.62233
281.05	6.43667	6.53167	6.62668
281.25	6.4447	6.5372	6.62969
281.45	6.4496	6.5412	6.63279
281.65	6.44767	6.54202	6.63637
281.85	6.45254	6.5459	6.63926
282.05	6.46007	6.55125	6.64243
282.25	6.45557	6.54943	6.64328
282.45	6.46237	6.55759	6.65281
282.65	6.47378	6.56391	6.65405
282.85	6.47168	6.56701	6.66234
283.05	6.47137	6.5658	6.66023
283.25	6.47864	6.57362	6.66859
283.45	6.48312	6.57429	6.66546
283.65	6.49074	6.57969	6.66864
283.85	6.48959	6.58301	6.67643
284.05	6.49362	6.58598	6.67833
284.25	6.49577	6.58837	6.68096
284.45	6.50107	6.59403	6.68699
284.65	6.50587	6.59605	6.68624
284.85	6.51005	6.60319	6.69633
285.05	6.51416	6.60465	6.69515
285.25	6.51504	6.6053	6.69556
285.45	6.52186	6.60995	6.69804
285.65	6.52519	6.61595	6.70671
285.85	6.52526	6.61599	6.70673
286.05	6.53229	6.62236	6.71244
286.25	6.53465	6.62364	6.71262
286.45	6.53427	6.62639	6.71851
286.65	6.54003	6.63097	6.72191
286.85	6.54741	6.63736	6.72731
287.05	6.54665	6.63804	6.72942
287.25	6.55068	6.64161	6.73255
287.45	6.55927	6.65005	6.74084
287.65	6.55831	6.64767	6.73703
287.85	6.56814	6.65467	6.7412
288.05	6.56695	6.65736	6.74778
288.25	6.5729	6.65849	6.74409
288.45	6.57265	6.66242	6.75218
288.65	6.57391	6.66493	6.75595
288.85	6.5788	6.66695	6.7551
289.05	6.58371	6.67294	6.76218
289.25	6.58511	6.67333	6.76154
289.45	6.59325	6.67947	6.76568
289.65	6.59774	6.68566	6.77358
289.85	6.59668	6.68735	6.77803
290.05	6.60226	6.68813	6.77399
290.25	6.60657	6.69419	6.78181
290.45	6.6039	6.69431	6.78473
290.65	6.60713	6.69558	6.78403
290.85	6.61416	6.70147	6.78878
291.05	6.61987	6.70903	6.79819
291.25	6.61796	6.70689	6.79582
291.45	6.6261	6.71448	6.80286
291.65	6.62365	6.71406	6.80447
291.85	6.62592	6.7161	6.80627
292.05	6.63334	6.72129	6.80924
292.25	6.63832	6.7276	6.81689
292.45	6.64187	6.73078	6.81968
292.65	6.64144	6.73114	6.82085
292.85	6.64925	6.73624	6.82323
293.05	6.65285	6.7379	6.82294
293.25	6.66036	6.74393	6.82749
293.45	6.6608	6.74434	6.82788
293.65	6.6693	6.75427	6.83923
293.85	6.671	6.75668	6.84237
294.05	6.6656	6.75119	6.83679
294.25	6.67011	6.75956	6.84901
294.45	6.67713	6.76291	6.84869
294.65	6.67645	6.76498	6.85351
294.85	6.68163	6.76791	6.85419
295.05	6.68682	6.77241	6.85801
295.25	6.68533	6.77198	6.85863
295.45	6.6932	6.77928	6.86535
295.65	6.69506	6.78167	6.86827
295.86	6.6948	6.77868	6.86256
296.06	6.70406	6.78984	6.87563
296.26	6.70693	6.79172	6.87651
296.45	6.7021	6.78906	6.87601
296.65	6.70997	6.79532	6.88066
296.84	6.71398	6.79959	6.88519
297.04	6.71386	6.80026	6.88667
297.26	6.72128	6.80527	6.88925
297.45	6.72506	6.80903	6.893
297.65	6.72581	6.80903	6.89224
297.86	6.73013	6.81292	6.89571
298.04	6.73416	6.81925	6.90434
298.26	6.73924	6.82242	6.9056
298.46	6.7414	6.82518	6.90896
298.65	6.73924	6.82477	6.9103
298.85	6.74692	6.83077	6.91463
299.06	6.74848	6.83089	6.9133
299.25	6.74874	6.83266	6.91659
299.44	6.75434	6.83709	6.91983
299.66	6.75952	6.84365	6.92777
299.86	6.75699	6.84096	6.92492
300.05	6.76348	6.84748	6.93148
300.25	6.77098	6.8519	6.93282
300.45	6.76546	6.85147	6.93748
300.64	6.7705	6.85448	6.93846
300.84	6.7791	6.86215	6.9452
301.06	6.77531	6.85981	6.9443
301.25	6.78134	6.8652	6.94907
301.45	6.78852	6.8712	6.95388
301.65	6.79079	6.8736	6.9564
301.84	6.7887	6.87448	6.96027
302.06	6.79081	6.87514	6.95948
302.26	6.79531	6.88006	6.96482
302.45	6.80522	6.8857	6.96619
302.65	6.80724	6.88934	6.97143
302.84	6.80538	6.88739	6.96939
303.06	6.80715	6.89001	6.97287
303.25	6.81493	6.8959	6.97686
303.45	6.81248	6.89717	6.98186
303.65	6.81789	6.89871	6.97953
303.84	6.82299	6.90299	6.98299
304.05	6.82158	6.90718	6.99278
304.25	6.82841	6.91113	6.99384
304.46	6.82674	6.91177	6.9968
304.64	6.83187	6.91429	6.99671
304.86	6.83131	6.91597	7.00063
305.05	6.84075	6.92219	7.00363
305.25	6.84422	6.92425	7.00429
305.45	6.84435	6.92661	7.00888
305.64	6.84661	6.93093	7.01524
305.84	6.8493	6.93032	7.01133
306.06	6.85337	6.93472	7.01606
306.25	6.8619	6.94324	7.02457
306.44	6.86242	6.94332	7.02421
306.65	6.86403	6.94329	7.02256
306.84	6.86429	6.94524	7.0262
307.05	6.86346	6.9465	7.02954
307.26	6.86801	6.95099	7.03396
307.45	6.87276	6.95466	7.03656
307.65	6.87937	6.95878	7.03819
307.86	6.88036	6.96131	7.04227
308.06	6.88312	6.96154	7.03996
308.26	6.89038	6.96932	7.04826
308.46	6.8903	6.96907	7.04784
308.65	6.88804	6.97067	7.05329
308.84	6.89629	6.97736	7.05844
309.06	6.89636	6.9763	7.05624
309.26	6.89809	6.98006	7.06203
309.45	6.90297	6.98156	7.06014
309.65	6.90588	6.98529	7.0647
309.85	6.90773	6.9889	7.07007
310.04	6.90775	6.98862	7.06949
310.24	6.91478	6.99416	7.07354
310.46	6.91701	6.99647	7.07592
310.65	6.92302	7.00002	7.07701
310.85	6.9262	7.00374	7.08127
311.06	6.92544	7.00672	7.088
311.24	6.92699	7.00632	7.08565
311.46	6.93015	7.01036	7.09056
311.66	6.93034	7.0135	7.09667
311.85	6.93881	7.01648	7.09415
312.05	6.93299	7.01663	7.10029
312.26	6.9391	7.01862	7.09813
312.46	6.94629	7.02119	7.09609
312.65	6.94842	7.03	7.11157
312.87	6.95556	7.03141	7.10726
313.05	6.95343	7.03031	7.1072
313.24	6.95948	7.03809	7.11669
313.46	6.95744	7.03869	7.11993
313.66	6.95834	7.03754	7.11673
313.85	6.96307	7.04267	7.12227
314.06	6.96498	7.0449	7.12482
314.24	6.9679	7.04684	7.12577
314.45	6.97532	7.05192	7.12851
314.66	6.9729	7.05019	7.12749
314.84	6.97895	7.05599	7.13303
315.06	6.97879	7.0565	7.1342
315.26	6.9855	7.06198	7.13845
315.45	6.98663	7.0649	7.14317
315.65	6.98523	7.06541	7.14559
315.86	6.99104	7.06472	7.1384
316.06	6.99176	7.06833	7.14489
316.26	6.99637	7.07565	7.15493
316.46	7.00357	7.07685	7.15012
316.65	7.00039	7.07793	7.15547
316.85	6.99829	7.08028	7.16227
317.06	7.00417	7.08164	7.15911
317.24	7.00657	7.08506	7.16355
317.46	7.00919	7.08751	7.16583
317.65	7.01457	7.09361	7.17265
317.84	7.02293	7.09742	7.17191
318.06	7.01719	7.0961	7.17501
318.25	7.0217	7.09872	7.17575
318.45	7.02485	7.10198	7.17912
318.65	7.02879	7.10298	7.17718
318.85	7.03119	7.10729	7.18339
319.07	7.03202	7.10941	7.1868
319.25	7.03385	7.11142	7.18901
319.46	7.03783	7.11358	7.18933
319.66	7.0432	7.11956	7.19592
319.85	7.04209	7.11662	7.19115
320.05	7.05141	7.12523	7.19904
320.26	7.04682	7.1258	7.20479
320.46	7.05362	7.12609	7.19855
320.66	7.05488	7.13068	7.20648
320.85	7.05505	7.13198	7.20892
321.06	7.05594	7.13289	7.20984
321.26	7.05964	7.13491	7.21018
321.45	7.06342	7.1384	7.21338
321.67	7.06972	7.14643	7.22314
321.85	7.06809	7.14306	7.21802
322.04	7.07386	7.15036	7.22686
322.26	7.07189	7.15082	7.22974
322.46	7.07559	7.15195	7.2283
322.65	7.0821	7.15866	7.23522
322.84	7.07939	7.15724	7.2351
323.05	7.08642	7.16135	7.23628
323.24	7.09334	7.16534	7.23733
323.44	7.08975	7.16539	7.24102
323.66	7.09225	7.16546	7.23868
323.85	7.09017	7.16951	7.24886
324.05	7.09623	7.16919	7.24216
324.26	7.09971	7.17242	7.24513
324.46	7.09789	7.17506	7.25222
324.66	7.1029	7.18102	7.25913
324.86	7.10228	7.17805	7.25382
325.05	7.11197	7.1849	7.25783
325.25	7.10831	7.18653	7.26476
325.46	7.11244	7.18649	7.26053
325.66	7.11057	7.19117	7.27177
325.85	7.11689	7.18928	7.26168
326.07	7.1192	7.19551	7.27182
326.25	7.12344	7.19716	7.27088
326.44	7.12339	7.19706	7.27073
326.64	7.12868	7.20264	7.27661
326.86	7.13112	7.20604	7.28096
327.05	7.13168	7.2038	7.27592
327.24	7.1337	7.20756	7.28141
327.45	7.13681	7.21198	7.28715
327.64	7.1368	7.21117	7.28554
327.84	7.1425	7.21647	7.29044
328.06	7.14434	7.21893	7.29352
328.25	7.14906	7.22292	7.29676
328.45	7.14443	7.22048	7.29654
328.66	7.15097	7.22442	7.29788
328.85	7.15413	7.22631	7.2985
329.05	7.1539	7.23145	7.309
329.25	7.15658	7.23033	7.30407
329.46	7.16426	7.23664	7.30902
329.66	7.1654	7.23896	7.31252
329.86	7.1671	7.24155	7.316
330.06	7.1697	7.24131	7.31293
330.25	7.17506	7.24635	7.31764
330.45	7.17045	7.24546	7.32047
330.66	7.17964	7.25064	7.32165
330.85	7.17707	7.25187	7.32668
331.05	7.17615	7.25116	7.32616
331.26	7.18229	7.25585	7.32941
331.46	7.1837	7.25795	7.33219
331.66	7.18558	7.26017	7.33477
331.85	7.19484	7.26648	7.33812
332.06	7.19027	7.26267	7.33506
332.26	7.19411	7.26743	7.34074
332.46	7.19676	7.27068	7.3446
332.66	7.19734	7.27118	7.34502
332.84	7.1999	7.27437	7.34884
333.04	7.20651	7.27511	7.34372
333.25	7.20594	7.27852	7.3511
333.45	7.20597	7.28185	7.35774
333.64	7.21401	7.28357	7.35312
333.85	7.21438	7.28613	7.35787
334.05	7.2131	7.28831	7.36353
334.24	7.21801	7.2897	7.3614
334.44	7.22314	7.29397	7.36482
334.66	7.22127	7.29406	7.36685
334.85	7.22623	7.29747	7.36871
335.05	7.22553	7.29703	7.36852
335.24	7.22691	7.30141	7.37591
335.44	7.23153	7.30224	7.37294
335.66	7.23138	7.30418	7.37699
335.85	7.23851	7.30731	7.3761
336.06	7.23746	7.30937	7.38128
336.26	7.24094	7.31272	7.3845
336.46	7.24078	7.31162	7.38246
336.65	7.24864	7.31662	7.38459
336.85	7.24674	7.31895	7.39115
337.06	7.24898	7.31922	7.38947
337.26	7.25193	7.3216	7.39128
337.46	7.24766	7.32076	7.39386
337.65	7.25571	7.32637	7.39704
337.84	7.25795	7.32724	7.39653
338.06	7.2587	7.3321	7.40549
338.26	7.26359	7.33257	7.40154
338.45	7.26268	7.33481	7.40695
338.65	7.26152	7.33579	7.41005
338.84	7.2687	7.34077	7.41284
339.06	7.27078	7.34133	7.41188
339.26	7.27475	7.34447	7.41419
339.46	7.27616	7.34375	7.41134
339.65	7.28071	7.34701	7.41332
339.84	7.28223	7.35251	7.42278
340.06	7.27951	7.35304	7.42657
340.25	7.28334	7.35285	7.42235
340.45	7.28703	7.35811	7.42918
340.66	7.28904	7.35903	7.42901
340.85	7.29081	7.36052	7.43023
341.05	7.28993	7.3626	7.43526
341.25	7.29455	7.36493	7.43531
341.46	7.29433	7.36521	7.43609
341.66	7.29593	7.36747	7.43901
341.86	7.29851	7.36929	7.44007
342.06	7.30145	7.37343	7.44541
342.25	7.30406	7.37539	7.44672
342.45	7.30492	7.37628	7.44763
342.66	7.31081	7.38174	7.45268
342.86	7.31233	7.38339	7.45444
343.06	7.3159	7.38329	7.45067
343.25	7.31823	7.38625	7.45428
343.45	7.32299	7.39164	7.46028
343.66	7.3202	7.38859	7.45697
343.85	7.32127	7.39032	7.45937
344.05	7.32252	7.39354	7.46456
344.24	7.32677	7.39481	7.46286
344.46	7.32563	7.39627	7.46691
344.66	7.3282	7.39828	7.46836
344.85	7.33183	7.40172	7.47162
345.05	7.33619	7.40569	7.47518
345.24	7.33473	7.4053	7.47586
345.46	7.33462	7.40521	7.4758
345.66	7.34109	7.41052	7.47994
345.85	7.33845	7.41014	7.48182
346.05	7.34416	7.41269	7.48122
346.26	7.3435	7.41468	7.48586
346.46	7.34894	7.41843	7.48792
346.66	7.34885	7.41802	7.48718
346.86	7.35621	7.42141	7.48662
347.05	7.35745	7.42718	7.49691
347.25	7.35788	7.42797	7.49806
347.46	7.36584	7.43077	7.4957
347.66	7.3591	7.42772	7.49633
347.86	7.36579	7.43473	7.50366
348.07	7.36417	7.4351	7.50603
348.25	7.36798	7.4363	7.50462
348.44	7.369	7.43601	7.50301
348.64	7.37367	7.44335	7.51303
348.86	7.37361	7.44307	7.51253
349.04	7.37759	7.4425	7.5074
349.24	7.3792	7.44499	7.51079
349.44	7.38124	7.44884	7.51644
349.66	7.38547	7.4503	7.51512
349.85	7.3819	7.45367	7.52544
350.05	7.38689	7.45407	7.52124
350.24	7.38711	7.45444	7.52176
350.44	7.39068	7.45694	7.5232
350.66	7.3942	7.45893	7.52366
350.84	7.39322	7.46262	7.53203
351.06	7.39229	7.46131	7.53033
351.25	7.39804	7.46413	7.53022
351.46	7.39976	7.46798	7.53621
351.65	7.40335	7.46989	7.53644
351.84	7.40614	7.4698	7.53346
352.06	7.40088	7.47036	7.53984
352.26	7.40638	7.47383	7.54127
352.46	7.41419	7.476	7.5378
352.66	7.41124	7.48008	7.54892
352.85	7.41356	7.48171	7.54987
353.05	7.42179	7.487	7.5522
353.26	7.41665	7.48366	7.55067
353.46	7.41637	7.4857	7.55504
353.66	7.42121	7.48592	7.55064
353.84	7.41575	7.48605	7.55635
354.06	7.42929	7.49538	7.56146
354.25	7.43125	7.49532	7.55939
354.45	7.42687	7.49315	7.55943
354.65	7.43664	7.50129	7.56593
354.85	7.42919	7.49706	7.56494
355.05	7.43522	7.50324	7.57125
355.25	7.43815	7.50502	7.57188
355.44	7.4416	7.50564	7.56968
355.66	7.44039	7.50577	7.57114
355.85	7.44323	7.51164	7.58005
356.06	7.43946	7.50681	7.57416
356.25	7.44572	7.51366	7.58161
356.45	7.45173	7.51891	7.5861
356.66	7.4504	7.51783	7.58526
356.86	7.45211	7.51956	7.58702
357.06	7.45839	7.52306	7.58772
357.25	7.45606	7.52101	7.58595
357.45	7.45647	7.5245	7.59253
357.66	7.4632	7.52663	7.59005
357.86	7.46126	7.52773	7.5942
358.06	7.46915	7.53329	7.59742
358.26	7.46544	7.53097	7.59651
358.45	7.46665	7.53375	7.60086
358.65	7.47203	7.53572	7.59941
358.86	7.47459	7.53696	7.59934
359.06	7.46982	7.53435	7.59887
359.25	7.47171	7.5364	7.60109
359.45	7.47484	7.54246	7.61008
359.66	7.48004	7.54507	7.61009
359.86	7.48344	7.54905	7.61466
360.06	7.48617	7.54963	7.61308
360.25	7.48289	7.54666	7.61043
360.44	7.48656	7.55372	7.62088
360.66	7.49108	7.55217	7.61327
360.85	7.4916	7.55751	7.62341
361.05	7.49212	7.55701	7.6219
361.25	7.49874	7.55922	7.6197
361.46	7.49349	7.55936	7.62523
361.66	7.50061	7.5639	7.6272
361.86	7.49923	7.56348	7.62774
362.07	7.50099	7.56675	7.63252
362.25	7.50471	7.56803	7.63136
362.46	7.50804	7.5692	7.63036
362.66	7.50409	7.56667	7.62925
362.86	7.51586	7.57624	7.63662
363.06	7.5094	7.60387	7.69835
363.25	7.50876	7.60449	7.70021
363.45	7.51612	7.60598	7.69585
363.66	7.51481	7.60799	7.70117
363.84	7.5166	7.60877	7.70095
364.05	7.52145	7.60798	7.69451
364.25	7.52675	7.52675	7.69578
364.45	7.52294	7.52235	7.69567
364.66	7.52638	7.5216	7.68976
364.85	7.52774	7.51708	7.69304
365.05	7.52832	7.52322	7.69371
365.25	7.53261	7.51974	7.69209
365.46	7.53	7.51744	7.69067
365.66	7.53914	7.51558	7.6891
365.85	7.53709	7.51583	7.689
366.05	7.59865	7.51729	7.68957
366.26	7.59327	7.51463	7.68669
366.44	7.59971	7.51284	7.6859
366.65	7.59959	7.51565	7.68295
366.85	7.59916	7.50617	7.68379
367.05	7.6005	7.51165	7.68175
367.24	7.59516	7.5136	7.67811
367.44	7.5952	7.50845	7.68222
367.65	7.60127	7.51011	7.68369
367.87	7.59305	7.50542	7.68171
368.06	7.5964	7.50512	7.68249
368.26	7.59567	7.50649	7.67745
368.46	7.58993	7.50195	7.67452
368.65	7.59214	7.50819	7.67444
368.85	7.59111	7.50268	7.6805
369.06	7.59392	7.50194	7.67614
369.26	7.59019	7.50062	7.67773
369.46	7.58871	7.50482	7.67254
369.65	7.58503	7.50083	7.67193
369.85	7.58714	7.49912	7.6725
370.06	7.58906	7.50027	7.67026
370.26	7.58506	7.5036	7.67171
370.46	7.5825	7.4978	7.67586
370.65	7.58235	7.49753	7.67302
370.85	7.5828	7.49731	7.66831
371.06	7.58209	7.49338	7.67176
371.24	7.58228	7.49563	7.66956
371.46	7.58047	7.49032	7.67047
371.65	7.57851	7.4954	7.665
371.84	7.58277	7.49347	7.66769
372.04	7.58117	7.49505	7.66509
372.26	7.57871	7.49278	7.66775
372.47	7.57946	7.4956	7.66451
372.64	7.57594	7.48996	7.66655
372.84	7.57549	7.48867	7.66112
373.04	7.57974	7.48334	7.66048
373.26	7.57867	7.48613	7.66296
373.47	7.57601	7.48783	7.66536
373.64	7.57032	7.48973	7.66072
373.86	7.57206	7.48766	7.65983
374.06	7.57803	7.49118	7.66034
374.26	7.56877	7.48626	7.65889
374.45	7.57294	7.48485	7.66382
374.64	7.56677	7.48524	7.66326
374.86	7.56707	7.48207	7.6568
375.06	7.56875	7.48047	7.65789
375.25	7.56735	7.48459	7.657
375.47	7.56522	7.48457	7.65258
375.64	7.56768	7.48215	7.65862
375.84	7.5644	7.48156	7.65486
376.06	7.56582	7.48317	7.64937
376.27	7.56285	7.48036	7.65818
376.45	7.56619	7.47752	7.65145
376.64	7.56541	7.48199	7.65225
376.84	7.56188	7.48025	7.65462
377.06	7.56289	7.4768	7.6537
377.27	7.5622	7.47706	7.64725
377.45	7.55963	7.47233	7.65606
377.64	7.56042	7.47595	7.65228
377.86	7.56427	7.4764	7.65203
378.06	7.56674	7.47688	7.65063
378.27	7.56045	7.47138	7.64534
378.45	7.55928	7.47332	7.6438
378.64	7.55616	7.47347	7.64401
378.86	7.55635	7.47288	7.64821
379.05	7.55883	7.4717	7.64008
379.25	7.55568	7.47224	7.64462
379.46	7.55619	7.47157	7.64656
379.65	7.55656	7.47087	7.64219
379.85	7.55499	7.47218	7.64757
380.05	7.55391	7.46693	7.64234
380.24	7.55281	7.47002	7.63967
380.46	7.55836	7.47112	7.64366
380.65	7.55219	7.46835	7.64631
380.87	7.55296	7.46749	7.63854
381.05	7.55497	7.46979	7.64144
381.26	7.55347	7.47104	7.64134
381.46	7.55092	7.46772	7.64054
381.65	7.55227	7.47022	7.64259
381.87	7.54843	7.46246	7.6356
382.05	7.55101	7.46538	7.64088
382.26	7.54378	7.46397	7.6376
382.46	7.54941	7.46311	7.63636
382.65	7.54588	7.46098	7.63369
382.87	7.54547	7.46603	7.63168
383.04	7.54699	7.46151	7.63577
383.24	7.54548	7.45842	7.63387
383.46	7.54576	7.46093	7.63719
383.65	7.54543	7.45958	7.63035
383.87	7.54391	7.46478	7.63043
384.04	7.54529	7.45911	7.63541
384.26	7.54299	7.46149	7.63381
384.45	7.54157	7.45631	7.63271
384.65	7.54231	7.45773	7.63424
384.87	7.54213	7.45875	7.63373
385.06	7.53782	7.45359	7.6325
385.26	7.54288	7.45879	7.62862
385.45	7.54227	7.45746	7.63296
385.65	7.53921	7.45209	7.63151
385.86	7.53953	7.45751	7.63255
386.06	7.53633	7.45617	7.63169
386.26	7.54034	7.45336	7.62744
386.46	7.53954	7.45605	7.62548
386.67	7.53765	7.45461	7.62896
386.84	7.53795	7.45221	7.63007
387.04	7.53761	7.45533	7.626
387.26	7.53685	7.45145	7.62915
387.46	7.53717	7.45329	7.62852
387.66	7.53204	7.45449	7.62359
387.84	7.537	7.4535	7.6259
388.05	7.5354	7.45061	7.62694
388.26	7.52833	7.45437	7.62392
388.45	7.53277	7.44875	7.62262
388.66	7.53109	7.45004	7.62204
388.86	7.53409	7.4465	7.62486
389.06	7.53552	7.44866	7.62168
389.27	7.52957	7.44641	7.62088
389.47	7.5302	7.44982	7.62381
389.64	7.52952	7.44416	7.62129
389.86	7.53566	7.44985	7.61858
390.05	7.52997	7.44832	7.62281
390.25	7.52527	7.44757	7.62117
390.47	7.53059	7.44233	7.61799
390.64	7.52789	7.44521	7.62093
390.84	7.52813	7.44621	7.61507
391.05	7.52956	7.44692	7.61909
391.27	7.52831	7.44302	7.61805
391.45	7.52759	7.44365	7.61585
391.64	7.52892	7.44116	7.61601
391.86	7.52436	7.4436	7.62321
392.06	7.52865	7.4496	7.61385
392.25	7.52428	7.4409	7.61562
392.45	7.52762	7.44335	7.61514
392.65	7.52149	7.44469	7.61357
392.87	7.52947	7.44166	7.61568
393.07	7.52494	7.43871	7.61887
393.26	7.52327	7.44311	7.61247
393.46	7.52634	7.43601	7.61792
393.65	7.52036	7.44047	7.61235
393.87	7.51859	7.43988	7.61523
394.06	7.5232	7.44041	7.62001
394.26	7.51915	7.4402	7.60926
394.46	7.52366	7.43643	7.60872
394.65	7.52113	7.43726	7.61615
394.84	7.52198	7.43994	7.61198
395.06	7.51889	7.43384	7.60991
395.26	7.51751	7.43643	7.61072
395.45	7.51857	7.43701	7.60993
395.66	7.51876	7.4386	7.61442
395.85	7.5208	7.43994	7.60897
396.05	7.51985	7.43691	7.60941
396.27	7.5166	7.43638	7.60953
396.45	7.51719	7.43393	7.61205
396.65	7.51808	7.43626	7.61026
396.85	7.51337	7.43557	7.61209
397.07	7.51472	7.43188	7.60438
397.25	7.51958	7.42926	7.60707
397.44	7.51253	7.43479	7.60628
397.65	7.51516	7.43277	7.61153
397.85	7.51486	7.43543	7.6076
398.06	7.51252	7.43197	7.60857
398.26	7.51375	7.43337	7.60506
398.46	7.51701	7.432	7.60202
398.66	7.51706	7.42975	7.60846
398.87	7.51751	7.43334	7.6061
399.05	7.51303	7.43101	7.60465
399.24	7.5139	7.42944	7.60409
399.46	7.51148	7.43047	7.60388
[truncated: 1,608 more rows]

## Sheet: Fig 4b-4f
Fig 4b
	OD450	OD450	OD450	OD450	OD450	OD450	OD450	OD450	OD450	OD450	OD450		AUC
Dilution	HCMV+(1)	HCMV+(2)	HCMV+(3)	300105	300103	300089	300209	300227	300226	Placebo(1)	Placebo(2)		HCMV+	IM	ID	Placebo
50	1.4468	1.4611	1.4445	1.3965	1.5974	1.4056	1.4557	1.563	1.5977	0.7607	0.2257		6145	7366	20994	1332
150	1.2828	1.2941	1.2759	1.2175	1.4839	1.2655	1.3817	1.4043	1.4446	0.3685	0.1257		6003	15633	13396	320.2
450	1.0975	1.0718	1.0307	1.011	1.3773	1.017	1.3009	1.239	1.3361	0.1894	0.0866		7224	6598	17302
1350	0.8067	0.7317	0.7193	0.7385	1.28	0.7285	1.1794	1.0117	1.1625	0.1175	0.0656
4050	0.471	0.4031	0.3937	0.4053	1.0787	0.384	0.9327	0.6763	0.8325	0.0797	0.0639
12150	0.229	0.1922	0.2427	0.2024	0.8079	0.1813	0.5901	0.3475	0.4581	0.065	0.0671
36450	0.1237	0.1156	0.1083	0.1085	0.4394	0.1028	0.299	0.1711	0.2153	0.0882	0.0601
109350	0.1175	0.0988	0.087	0.0772	0.3863	0.0776	0.1563	0.0978	0.1145	0.067	0.066
Fig 4c
	OD450	OD450	OD450	OD450	OD450	OD450	OD450	OD450	OD450	OD450	OD450		AUC
Dilution	HCMV+(1)	HCMV+(2)	HCMV+(3)	300105	300103	300089	300209	300227	300226	Placebo(1)	Placebo(2)		HCMV+	IM	ID	Placebo
50	1.2342	1.3112	1.5972	1.3874	1.5371	1.394	1.42	1.4642	1.5033	0.7255	0.2077		5151	5329	14900	889.2
150	1.1146	1.1223	1.2657	1.1701	1.3876	1.1147	1.3954	1.3553	1.3096	0.352	0.1246		2848	11171	10665	204.2
450	0.9456	0.7808	1.0967	0.9664	1.2669	0.807	1.0983	1.1505	1.1211	0.1824	0.0727		5840	4430	11577
1350	0.6317	0.4623	0.7467	0.5986	1.1556	0.4348	0.9458	0.9639	0.9376	0.1218	0.0652
4050	0.3727	0.2257	0.4247	0.2789	0.8941	0.213	0.7084	0.5253	0.5762	0.0865	0.061
12150	0.1739	0.1221	0.1982	0.1431	0.5265	0.13	0.4108	0.2784	0.3042	0.0677	0.0552
36450	0.0973	0.08	0.1107	0.0921	0.2961	0.0823	0.1891	0.1372	0.1456	0.065	0.0549
109350	0.0878	0.0808	0.1013	0.0677	0.2714	0.0602	0.1027	0.084	0.0856	0.0586	0.0573
Fig 4d
	OD450	OD450	OD450	OD450	OD450	OD450	OD450	OD450	OD450	OD450	OD450		AUC
Dilution	HCMV+(1)	HCMV+(2)	HCMV+(3)	300105	300103	300089	300209	300227	300226	Placebo(1)	Placebo(2)		HCMV+	IM	ID	Placebo
50	0.3101	1.3181	0.9531	0.2635	0.8795	0.4645	1.3309	0.3339	1.4028	0.5401	0.1793		603	317.7	2601	490.7
150	0.1738	0.9389	0.4651	0.1213	0.4542	0.19	1.0053	0.1569	1.0195	0.2713	0.0983		1956	492.3	743.1	151.8
450	0.1056	0.5902	0.2028	0.0832	0.2055	0.1005	0.6236	0.0944	0.5731	0.1398	0.0678		649.9	771.2	2009
1350	0.0745	0.2935	0.0947	0.0732	0.1161	0.073	0.2884	0.0703	0.2611	0.1123	0.0611
4050	0.0626	0.1338	0.0718	0.0575	0.0794	0.0623	0.1427	0.0611	0.1505	0.0723	0.0595
12150	0.0564	0.0946	0.0622	0.0619	0.0583	0.0533	0.0836	0.0536	0.0818	0.0633	0.0608
36450	0.0607	0.0631	0.0555	0.0573	0.0622	0.0542	0.0703	0.0678	0.0604	0.0554	0.0556
109350	0.0528	0.0618	0.0532	0.0549	0.0604	0.0645	0.0563	0.0547	0.057	0.0547	0.0554
Fig 4e
	OD450	OD450	OD450	OD450	OD450	OD450	OD450	OD450	OD450	OD450	OD450		AUC
Dilution	HCMV+(1)	HCMV+(2)	HCMV+(3)	300105	300103	300089	300209	300227	300226	Placebo(1)	Placebo(2)		HCMV+	IM	ID	Placebo
50	1.4219	1.2981	1.3512	0.5027	1.1768	1.0113	0.3546	0.4381	0.5857	0.9597	0.285		7752	256.9	153.5	748.1
150	1.2566	1.0876	1.0136	0.2218	0.6337	0.5124	0.1691	0.2097	0.2773	0.4946	0.1567		3629	760.5	1471	701.2
450	1.0673	0.737	0.778	0.1203	0.2799	0.2247	0.0964	0.1162	0.1373	0.2401	0.0848		4338	1068	536.4
1350	0.8535	0.4595	0.4637	0.0859	0.1389	0.1356	0.0749	0.0804	0.0906	0.1395	0.0667
4050	0.4635	0.2101	0.2791	0.0706	0.0898	0.0911	0.0718	0.0686	0.0703	0.0962	0.0674
12150	0.236	0.115	0.1258	0.0602	0.0706	0.0693	0.0649	0.0627	0.0715	0.0673	0.077
36450	0.1365	0.0788	0.0982	0.0599	0.0682	0.0661	0.0671	0.0858	0.0641	0.0675	0.075
109350	0.1058	0.0652	0.0762	0.0612	0.0657	0.0589	0.0678	0.0599	0.072	0.0643	0.0655
Fig 4f
	OD450	OD450	OD450	OD450	OD450	OD450	OD450	OD450	OD450	OD450	OD450		AUC
Dilution	HCMV+(1)	HCMV+(2)	HCMV+(3)	300105	300103	300089	300209	300227	300226	Placebo(1)	Placebo(2)		HCMV+	IM	ID	Placebo
50	0.7432	0.7558	0.9099	0.2947	0.7065	0.4333	0.271	0.2715	0.3691	0.6913	0.1983		1178	1321	219.9	475.1
150	0.4334	0.5226	0.4752	0.1427	0.3985	0.2102	0.1468	0.1505	0.1826	0.3393	0.1093		1245	519.7	684.9	473.7
450	0.2611	0.2658	0.2292	0.0939	0.1843	0.1291	0.0982	0.114	0.1004	0.1769	0.0773		656.4	808.8	313.9
1350	0.138	0.1479	0.1254	0.0724	0.1096	0.0902	0.0698	0.0743	0.0889	0.1105	0.0731
4050	0.088	0.0831	0.0795	0.0696	0.0768	0.0676	0.0621	0.0651	0.0657	0.084	0.067
12150	0.0707	0.0645	0.0636	0.0555	0.0615	0.0568	0.0575	0.0585	0.0606	0.06	0.0625
36450	0.0668	0.0586	0.0554	0.0785	0.059	0.0586	0.0608	0.0559	0.0561	0.0564	0.0548
109350	0.0579	0.0503	0.0549	0.0549	0.0574	0.0498	0.0581	0.0491	0.0595	0.0576	0.0518

## Sheet: Fig 4g,4i-4k
Fig 4g							Fig 4i							Fig 4j							Fig 4k
	OD450	OD450	OD450	OD450	OD450			neutralizing %	neutralizing %	neutralizing %	neutralizing %				neutralizing %	neutralizing %	neutralizing %	neutralizing %				IC50 (µg/ml)	IC50 (µg/ml)		IC50 (µg/ml)	IC50 (µg/ml)
mAb	gB-ECD	AD1	AD2	AD4	AD5		mAb concentration (Log10, µg/ml)	ARPE-19 w/ complement	ARPE-19 w/o complement	MRC-5 w/ complement	MRC-5 w/o complement			mAb concentration (Log10, µg/ml)	ARPE-19 w/ complement	ARPE-19 w/o complement	MRC-5 w/ complement	MRC-5 w/o complement			mAb	ARPE-19 w/ complement	ARPE-19 w/o complement		MRC-5 w/ complement	MRC-5 w/o complement
65	2.1189	2.1016	0.1279	0.4687	0.3852		1.47712	52.4423	7.68098	67.77	23.1447			1.47712	64.9951	14.147	62.1869	21.4364			151	11.0911	>50		7.08237	>50
119	1.1949	1.0649	0.2374	0.3064	0.416		1	66.2241	1.7291	50.583	2.70872			1	64.7565	7.2564	44.697	3.92544			175	1.8675	>50		3.60504	>50
151	2.0784	1.8848	0.0744	0.1904	0.1591		0.522879	58.1923	-7.6671	49.7739	-3.47866			0.522879	70.5166	-0.92785	46.0923	-1.71163			845	2.68719	49.3649		>50	>50
165	1.9492	0.3323	0.0821	0.3548	0.2861		0.045757	15.7372	-8.08781	22.8788	13.321			0.045757	67.8873	-3.58367	42.295	-2.35745			858	1.91085	37.3104		6.67482	38.0744
171	1.8552	0.1055	0.0737	0.2188	0.1449		-0.43136	-2.93949	-4.96281	2.16828	14.3321			-0.43136	56.3659	2.27152	27.8952	-3.67105			862	7.6698	11.8226		6.87029	14.7017
172	1.5112	1.7092	0.0707	0.2022	0.1403		-0.90849	4.53846	-0.122756	-7.7813	5.59369			-0.90849	11.4647	-5.23056	2.6568	-0.841007			874	5.97507	>50		>50	>50
175	1.607	1.9924	0.1148	0.3204	0.2467		-1.38561	8.33782	-6.0115	3.58785	11.5492			-1.38561	4.92197	-3.11064	-3.94174	-0.42763			892	0.303847	>50		3.28338	>50
406	2.1559	0.4261	0.48	0.4334	0.4741		-1.86273	-1.27746	1.12584	6.07583	3.40445			-1.86273	-6.03503	-2.09638	-5.27485	-2.93311			936	5.38979	>50		6.12921	>50
408	2.1254	1.9418	0.1019	0.2694	0.2565		-2.33985	5.07051	2.32183	-4.85895	-1.82744			-2.33985	-2.87649	-5.79833	-3.13601	-4.03509			957	3.65035	>50		>50	>50
409	2.0103	0.4242	0.3959	0.5276	0.4195		-2.81697	16.6764	-4.49286	-3.80325	-7.85715			-2.81697	-0.476065	-6.09587	-4.62532	-8.67873
416	2.0514	2.4041	0.0945	0.2593	0.2349		-3.29409	11.2885	3.64408	4.65106	-2.80149			-3.29409	-7.14294	1.10497	4.14611	-0.877192
417	1.8606	0.3097	0.1651	0.5276	0.4231
422	1.5797	0.1257	0.0756	0.2145	0.1608
432	1.5984	0.4698	0.1224	0.3035	0.2381
450	1.6021	0.556	0.2022	0.4929	0.5952
457	2.29	2.0778	0.1172	0.3035	0.2407
459	2.185	1.8594	0.0959	0.2752	0.2381
460	1.9734	0.2321	0.1316	0.5211	0.388
461	1.8055	0.1188	0.08	0.2764	0.2038
486	2.0824	0.1305	0.1077	0.5211	0.2915
488	2.0388	0.132	0.095	0.5247	0.3406
580	2.0255	0.124	0.1017	0.2849	1.5115
845	1.8542	2.0368	0.0797	0.247	0.2133
858	1.7622	2.0132	0.0804	0.2604	0.2109
862	1.666	2.1758	0.0892	0.2077	0.1644
874	2.219	2.1351	0.1816	0.319	0.2077
892	2.1252	2.3238	0.1016	0.4896	0.3306
928	1.8663	0.1482	0.0974	0.319	0.2464
936	1.6657	0.5834	0.0798	0.3624	0.2096
955	1.8093	2.1486	0.0897	0.4195	0.4192
957	1.849	1.9344	0.0888	0.2589	0.2196
959	2.2994	2.2453	0.1382	0.4313	0.4195
980	2.023	0.1285	0.0987	0.4136	0.2732
1026	1.8825	2.1496	0.0849	0.3227	0.2268
1034	1.672	0.2468	0.1812	0.4331	0.4559
1058	1.8006	1.9474	0.1312	0.324	0.3215
1100	1.9724	0.3695	0.1415	0.389	0.3372

## Sheet: Fig 5
Fig 5c			Fig 5d
In ARPE-19 cell	In ARPE-19 cell		In MRC-5 cell	In MRC-5 cell
Binding EC50 [log10 (μg/ml)]	Neutralizing IC50 [log10 (μg/ml)]		Binding EC50 [log10 (μg/ml)]	Neutralizing IC50 [log10 (μg/ml)]
-1.4318	-2.78568		-1.29243	-1.30504
-1.4318	-2.55391		-1.31876	-1.18589
-1.11919	-2.27982		-1.69897	-1.17179
-1.29243	-2.02861		-0.88273	-0.99114
-0.42597	-2.01233		-0.92812	-0.96357
-0.65365	-1.99618		-1.25964	-0.83348
-1.3279	-1.97716		-1.61979	-0.7758
-0.73049	-1.9004		-1.48149	-0.77379
-0.68613	-1.89255		-0.60555	-0.7735
-1.50864	-1.86774		-1.4318	-0.72017
-1.30103	-1.85966		-0.90658	-0.64197
-0.44977	-1.73874		-1.11919	-0.63831
-0.88273	-1.72816		-1	-0.61672
-0.72816	-1.72584		-0.52724	-0.613
-0.81248	-1.70996		-1.02228	-0.58013
-1.16749	-1.69594		-0.96257	-0.55438
-1.40894	-1.66115		-0.59007	-0.5396
-0.75696	-1.64965		-1.07058	-0.52692
-0.88273	-1.63451		0.111599	-0.52669
-1.4318	-1.63435		-1.4318	-0.51743
-1.29243	-1.63264		-1.3279	-0.49838
-1.27572	-1.61375		-0.5391	-0.48315
0.337459	-1.60488		-1.50864	-0.46893
-1.29243	-1.59598		-1.06048	-0.46525
-1.46852	-1.59346		-0.1349	-0.45197
-0.19654	-1.58838		-0.41567	-0.44315
-1.48149	-1.5701		-1.09691	-0.42742
-1.06048	-1.55756		-0.42251	-0.40541
-1.42022	-1.5544		-0.87943	-0.40536
-1.45593	-1.55243		-0.35458	-0.39794
-1.49485	-1.53805		-1.09691	-0.3925
-1.61979	-1.53594		-0.91364	-0.38042
-0.56864	-1.53462		-1.4318	-0.36896
0.967314	-1.52525		-1.14267	-0.34399
-0.36552	-1.52143		-0.68613	-0.33741
-0.8962	-1.5157		-1.26761	-0.31541
-0.51428	-1.47895		-1.27572	-0.30911
-1.17393	-1.47237		-0.44977	-0.30544
-0.87943	-1.47108		-1.45593	-0.30093
-1.26761	-1.46824		-0.46218	-0.30026
-1.69897	-1.4665		-0.07988	-0.29164
0.037426	-1.44309		-1.30103	-0.28426
-1.18709	-1.43652		-1.07572	-0.24864
-1.07058	-1.4318		-1.14874	-0.22204
-0.24565	-1.42251		-0.53611	-0.19209
-1.05061	-1.41454		-0.36552	-0.13846
-1.02228	-1.39254		0.088136	-0.12464
-0.60555	-1.39147		-0.56067	-0.10048
-1.14267	-1.38883		-0.46218	-0.08922
-1.3098	-1.35631		-0.18977	-0.08653
-0.91009	-1.34294		-0.63264	-0.06679
-0.9914	-1.34098		-1.49485	-0.06155
-1.05552	-1.33536		0.232742	-0.03322
-1.31876	-1.33061		-0.78781	-0.03322
0.413635	-1.32148		-0.70115	-0.03278
0.094471	-1.30622		-0.13787	-0.02672
0.648067	-1.30452		0.056524	-0.01589
-1.25964	-1.30277		-1.3098	-0.00173
0.056524	-1.28258		0.273927	0.021446
-0.52724	-1.28072		-0.42597	0.049981
-0.92812	-1.2652		-0.91009	0.061822
-1.09691	-1.26043		-0.73993	0.069724
0.111599	-1.26043		-0.88273	0.079868
-0.69897	-1.23951		-0.36452	0.080016
-1.04096	-1.23882		-0.69897	0.083255
-1.14874	-1.2204		-1.04096	0.113937
0.840671	-1.21896		0.537819	0.135206
-1.39794	-1.19697		-1.05061	0.135969
-1.52288	-1.17943		-0.35754	0.162269
-1.09691	-1.17393		-0.25259	0.190743
-1	-1.16558		-0.72354	0.20736
0.953905	-1.16541		0.094471	0.212744
-0.91364	-1.15058		-1.36653	0.232099
-1.14874	-1.14086		-0.95078	0.272973
-0.57349	-1.10267		-0.75696	0.335153
-1.07572	-1.07263		-0.60206	0.343956
-0.8962	-1.05339		0.714414	0.345768
-1.36653	-1.03503		-0.50864	0.412929
-0.90658	-1.02875		-0.07058	0.443731
-0.63264	-1.02041		-0.02687	0.484566
-0.72354	-0.99885		0.645029	0.520119
-0.87615	-0.99688		0.092018	0.546213
0.714414	-0.93874		0.781827	0.992772
-0.70115	-0.9365
-0.96257	-0.93256
-0.33913	-0.8884
-0.5391	-0.88706
-0.95078	-0.87192
0.913019	-0.86848
0.498035	-0.86328
-0.46092	-0.85699
-0.78781	-0.84863
-0.42251	-0.83803
-0.1349	-0.83286
-0.60206	-0.82829
0.645029	-0.82482
0.088136	-0.81816
-0.18842	-0.81389
-0.99568	-0.81382
-0.92082	-0.79841
-0.46218	-0.78888
-0.35458	-0.75587
-0.40782	-0.73315
0.092018	-0.7289
-0.18977	-0.70774
-1.37675	-0.69149
-0.41567	-0.66055
-0.73993	-0.63601
-0.56067	-0.57187
-0.13787	-0.56442
-0.02687	-0.49515
-0.53611	-0.48999
-1.07572	-0.48303
0.162863	-0.45967
-0.6968	-0.41465
-0.04144	-0.39509
-1.60206	-0.31115
-0.25259	-0.25119
-0.72584	-0.23677
0.232742	-0.23462
0.273927	-0.13966
1.00436	-0.13262
-0.59007	-0.12786
0.537819	-0.09691
0.212188	-0.09574
0.20871	-0.07797
-0.34872	-0.06005
-0.59688	-0.04312
0.263636	-0.02411
0.750894	-0.01261
0.748421	0.001863
-0.5157	0.020879
1.0329	0.029809
-0.59517	0.038557
-0.36452	0.081956
1.43506	0.131373
-0.07988	0.146128
1.22935	0.178257
0.848928	0.209515
-0.50864	0.252474
-0.07058	0.270236
0.781827	0.295418
1.02539	0.34904
0.956697	0.363943
0.933335	0.427066
1.52607	0.433744
0.1329	0.43543
2	0.486417
0.588608	0.489958
0.955303	0.490445
0.894205	0.510217
1.20914	0.520336
0.805229	0.535221
2	0.56857
0.67961	0.570681
0.863085	0.572533
0.192289	0.583725
1.4749	0.672294
1.08976	0.723687
1.58483	0.737741
0.829947	0.806858
0.775756	0.81682
2	0.863332
1.25433	0.895495
-0.09313	1.02634
0.073718	1.04377
1.48006	1.06731
1.06521	1.08279
1.16791	1.08754
0.444201	1.21672
0.864096	1.22519
2	1.29213
0.663324	1.5373

## Sheet: Fig 6a, 6b, 6e,6g
Fig 6a				Fig 6b				Fig 6e				Fig 6g
Germline	naive repertoire	gHgL mAbs		Germline	naive repertoire	gHgL mAbs		Germline	naive repertoire	pentamer mAbs			percentage %	percentage %
HV1-2	5.08754	2.23464		KV1-NL1	0.000664	0.763359		HV1-2	5.08754	0		targets	Kappa	Lambda
HV1-3	1.18517	0.558659		KV1-5	12.737	34.3511		HV1-3	1.18517	0		gHgL	75	25
HV1-8	1.59558	1.67598		KV1-8	0.426296	0		HV1-8	1.59558	0		Pentamer specific	31	68
HV1-18	3.60412	23.4637		KV1-9	2.07801	0.763359		HV1-18	3.60412	12		gB	57	42
HV1-24	0.927321	0.558659		KV1-12	3.23406	5.34351		HV1-24	0.927321	0		pp65	69	30
HV1-46	2.87227	0.558659		KV1-13	1.53912	0		HV1-46	2.87227	0		All	64	35
HV1-69	5.06388	4.46927		KV1-16	2.83062	0.763359		HV1-69	5.06388	4
HV2-5	2.20602	0.558659		KV1-17	2.04568	0		HV2-5	2.20602	4
HV2-70	0.582178	1.11732		KV1-27	1.98357	1.52672		HV2-70	0.582178	0
HV3-7	3.73516	3.35195		KV1-33	6.77606	0.763359		HV3-7	3.73516	8
HV3-9	2.39519	2.23464		KV1-39	17.6139	9.1603		HV3-9	2.39518	0
HV3-11	3.05468	4.46927		KV2-24	0.793361	3.05343		HV3-11	3.05468	0
HV3-13	0.382934	0.558659		KV2-28	3.19802	3.81679		HV3-13	0.382934	0
HV3-15	2.89454	3.35195		KV2-30	1.35306	0.763359		HV3-15	2.89454	8
HV3-21	3.12001	3.35195		KV2D-29	0.661724	0		HV3-21	3.12001	4
HV3-23	7.90989	4.46927		KV3-11	5.81597	7.63359		HV3-23	7.90989	0
HV3-30	4.67769	10.0559		KV3-15	5.89347	7.63359		HV3-30	4.67769	28
HV3-33	2.36792	2.23464		KV3-20	17.9313	19.084		HV3-33	2.36792	0
HV3-43D	0.001905	0.558659		KV3D-20	0.35389	0		HV3-43D	0.00190515	0
HV3-48	2.52093	1.67598		KV4-1	9.53334	4.58015		HV3-48	2.52092	0
HV3-49	1.26807	1.11732						HV3-49	1.26807	0
HV3-53	0.825829	0.558659						HV3-53	0.825829	0
HV3-64	0.432053	0.558659						HV3-64	0.432053	0
HV3-64D	0.293046	0.558659						HV3-64D	0.293046	0
HV3-72	0.854579	0.558659						HV3-72	0.854579	0
HV3-73	0.85212	0.558659						HV3-73	0.85212	0
HV3-74	3.3356	0.558659						HV3-74	3.3356	4
HV4-4	4.66706	0.558659						HV4-4	4.66705	0
HV4-30	0.99892	2.23464						HV4-30	0.99892	0
HV4-31	3.93458	1.67598						HV4-31	3.93458	0
HV4-34	3.12167	2.7933						HV4-34	3.12167	0
HV4-38	0.01538	0.558659						HV4-38	0.0153797	4
HV4-39	4.64956	3.35195						HV4-39	4.64956	0
HV4-59	7.54549	5.02793						HV4-59	7.54549	8
HV4-61	1.98489	0.558659						HV4-61	1.98489	12
HV5-10	0	0.558659						HV5-10	0	0
HV5-51	3.64254	3.35195						HV5-51	3.64254	0
HV6-1	0.906365	0.558659						HV6-1	0.906365	0
HV7-4	0.805565	2.7933						HV7-4	0.805565	4

## Sheet: Fig 6c
	KV1-5	KV1-9	KV1-12	KV1-16	KV1-17	KV1-27	KV1-33	KV1-39	KV1-NL1	KV2-24	KV2-28	KV3-11	KV3-15	KV3-20	KV4-1	LV1-40	LV1-44	LV1-47	LV1-51	LV2-8	LV2-14	LV2-23	LV3-9	LV3-19	LV3-21	LV3-25	LV5-45	LV6-57	total
HV1-2						0.724638															1.44928								2.17391
HV1-3	0.724638																												0.724638
HV1-8																					0.724638								0.724638
HV1-18	21.0145		1.44928			0.724638		1.44928				2.17391	1.44928	0.724638	1.44928				0.724638										31.1594
HV1-69	1.44928	0.724638			0.724638	0.724638								1.44928					1.44928										6.52174
HV2-70								0.724638							0.724638														1.44928
HV3-7			0.724638					0.724638																				0.724638	2.17391
HV3-9	0.724638																0.724638												1.44928
HV3-11								0.724638	0.724638			1.44928				0.724638					0.724638								4.34783
HV3-15										1.44928	1.44928																		2.89855
HV3-21													1.44928												1.44928				2.89855
HV3-23	0.724638		0.724638											0.724638								0.724638			0.724638				3.62319
HV3-30	1.44928		0.724638	0.724638			0.724638		0.724638			2.89855						0.724638			0.724638	0.724638							9.42029
HV3-33								1.44928							0.724638														2.17391
HV3-43D															0.724638														0.724638
HV3-48																								0.724638					0.724638
HV3-49			0.724638											0.724638												0.724638			2.17391
HV3-72																	1.44928												1.44928
HV4-4												0.724638																	0.724638
HV4-30														0.724638		0.724638													1.44928
HV4-31												0.724638																	0.724638
HV4-34														1.44928							1.44928								2.89855
HV4-38	0.724638																										1.44928		2.17391
HV4-39														0.724638		0.724638					0.724638		0.724638						2.89855
HV4-59														4.34783			0.724638			0.724638									5.7971
HV4-61														0.724638															0.724638
HV5-10													0.724638																0.724638
HV5-51													2.17391	0.724638			0.724638												3.62319
HV7-4	2.17391																												2.17391

## Sheet: Fig 6f
	KV3-20	KV4-1	LV1-36	LV1-40	LV1-44	LV1-47	LV2-8	LV2-14	LV3-1	LV3-19	LV3-21	total
HV1-18
HV1-69											4.54545	4.54545
HV3-7					4.54545							4.54545
HV3-15				4.54545			4.54545					9.09091
HV3-30	4.54545	4.54545	4.54545	4.54545	9.09091	4.54545			4.54545		4.54545	31.8182
HV3-74
HV4-38
HV4-61										9.09091		9.09091

## Sheet: sFig1
	sFig1a
	sFig1b
	sFig1c
	sFig1d

[truncated: 2 more sheets: sFig 3, antibody sequence]
